# Supplementary material for: Behavioral and hormonal assessment of stress in foals (Equus caballus) throughout the weaning process
Source: PLoS One. 2023 Jan 6;18(1):e0280078. doi: 10.1371/journal.pone.0280078 (PMC9821722; doi:10.1371/journal.pone.0280078)
Supplement: S1 File — (XLSX) [file pone.0280078.s001.xlsx]

## Sheet: Sheet1
GET DATA
/TYPE=XLSX
/FILE='P:\AG-Reese\Reese\Doktoranden\Wilshaus\Ethogramm Tabelle.xlsx'
/SHEET=name 'Tabelle4'
/CELLRANGE=RANGE 'A1:H6701'
/READNAMES=ON
/DATATYPEMIN PERCENTAGE=95.0
/HIDDEN IGNORE=YES.
EXECUTE.
DATASET NAME DataSet1 WINDOW=FRONT.
AUTORECODE VARIABLES=Verhalten
/INTO Behavier
/PRINT.
Verhalten into Behavier
Old Value New Value Value Label			Gruppen erster Durchgang
			Komfortverhalten	12, 18, 31,
aggressives Verhalten ggü 1 aggressives Verhalten ggü
anderem Fohlen 1 anderem Fohlen
ängstliche Reaktion auf 2 ängstliche Reaktion auf
Umgebung 2 Umgebung
Bewegungsspiel 3 Bewegungsspiel
Defekation 4 Defekation
fressen 5 fressen
freudliche interaktion mit 6 freudliche interaktion mit
anderem Pferd 6 anderem Pferd
gegenseitige Pflege 7 gegenseitige Pflege
gehen 8 gehen
grasen 9 grasen
Interaktion mit Beobachter 10 Interaktion mit Beobachter
Interaktion mit Personen 11 Interaktion mit Personen
juckt sich selbst 12 juckt sich selbst
liegen Seitenlage 13 liegen Seitenlage
liegen sternale Lage 14 liegen sternale Lage
N1 15 N1
passives Verhalten 16 passives Verhalten
Pause 17 Pause
reiben/kratzen an Objekt 18 reiben/kratzen an Objekt
ruhen im Stehen 19 ruhen im Stehen
saugen 20 saugen
Saugversuch 21 Saugversuch
scharren 22 scharren
Spiel mit Objekt 23 Spiel mit Objekt
Spiel Sexualverhalten 24 Spiel Sexualverhalten
Spielkampf 25 Spielkampf
stehen 26 stehen
trinken 27 trinken
unter Zwang 28 unter Zwang
urinieren 29 urinieren
Vokalisation 30 Vokalisation
wälzen 31 wälzen
FREQUENCIES VARIABLES=Behavier
/ORDER=ANALYSIS.
Häufigkeiten
[DataSet1]
Statistiken
Behavier
N	Gültig	6700
	Fehlend	0
Behavier
		Häufigkeit	Prozent	Gültige Prozente	Kumulierte Prozente
Gültig	aggressives Verhalten ggü anderem Fohlen	16	0.238806	0.238806	0.238806
	ängstliche Reaktion auf Umgebung	26	0.38806	0.38806	0.626866
	Bewegungsspiel	130	1.9403	1.9403	2.56716
	Defekation	31	0.462687	0.462687	3.02985
	fressen	1344	20.0597	20.0597	23.0896
	freudliche interaktion mit anderem Pferd	43	0.641791	0.641791	23.7313
	gegenseitige Pflege	56	0.835821	0.835821	24.5672
	gehen	379	5.65672	5.65672	30.2239
	grasen	1237	18.4627	18.4627	48.6866
	Interaktion mit Beobachter	37	0.552239	0.552239	49.2388
	Interaktion mit Personen	66	0.985075	0.985075	50.2239
	juckt sich selbst	62	0.925373	0.925373	51.1493
	liegen Seitenlage	33	0.492537	0.492537	51.6418
	liegen sternale Lage	144	2.14925	2.14925	53.791
	N1	3	0.0447761	0.0447761	53.8358
	passives Verhalten	20	0.298507	0.298507	54.1343
	Pause	1750	26.1194	26.1194	80.2537
	reiben/kratzen an Objekt	23	0.343284	0.343284	80.597
	ruhen im Stehen	310	4.62687	4.62687	85.2239
	saugen	33	0.492537	0.492537	85.7164
	Saugversuch	7	0.104478	0.104478	85.8209
	scharren	11	0.164179	0.164179	85.9851
	Spiel mit Objekt	118	1.76119	1.76119	87.7463
	Spiel Sexualverhalten	4	0.0597015	0.0597015	87.806
	Spielkampf	31	0.462687	0.462687	88.2687
	stehen	599	8.9403	8.9403	97.209
	trinken	70	1.04478	1.04478	98.2537
	unter Zwang	85	1.26866	1.26866	99.5224
	urinieren	7	0.104478	0.104478	99.6269
	Vokalisation	17	0.253731	0.253731	99.8806
	wälzen	8	0.119403	0.119403	100
	Gesamt	6700	100	100
SPSSINC PROCESS FILES
SEARCH=YES CLOSEDATA=YES
/MACRODEFS PARM1="N1" PARM2="Behavier".
Messages
Warnings
Es muss entweder FILELIST oder INPUTDATA angegeben werden, nicht jedoch beides.
SORT CASES BY Behavier(A).
CROSSTABS
/TABLES=Behavier BY Messtag
/FORMAT=AVALUE TABLES
/CELLS=COUNT ROW
/COUNT ROUND CELL.
Kreuztabellen
Verarbeitete Fälle
	Fälle
	Gültig		Fehlend		Gesamt
	N	Prozent	N	Prozent	N	Prozent
Behavier * Messtag*	6700	1	0	0	6700	1
Behavier * Messtag* Kreuztabelle
			Messtag*						Gesamt
			1	3	6	10	20	22
Behavier	aggressives Verhalten ggü anderem Fohlen	Anzahl	0	7	6	1	1	1	16
		% innerhalb von Behavier	0	0.4375	0.375	0.0625	0.0625	0.0625	1
	ängstliche Reaktion auf Umgebung	Anzahl	0	15	4	2	4	1	26
		% innerhalb von Behavier	0	0.576923	0.153846	0.0769231	0.153846	0.0384615	1
	Bewegungsspiel	Anzahl	49	35	20	18	8	0	130
		% innerhalb von Behavier	0.376923	0.269231	0.153846	0.138462	0.0615385	0	1
	Defekation	Anzahl	6	3	6	8	4	4	31
		% innerhalb von Behavier	0.193548	0.0967742	0.193548	0.258065	0.129032	0.129032	1
	fressen	Anzahl	118	283	293	226	275	149	1344
		% innerhalb von Behavier	0.0877976	0.210565	0.218006	0.168155	0.204613	0.110863	1
	freudliche interaktion mit anderem Pferd	Anzahl	3	15	10	7	7	1	43
		% innerhalb von Behavier	0.0697674	0.348837	0.232558	0.162791	0.162791	0.0232558	1
	gegenseitige Pflege	Anzahl	6	21	19	5	1	4	56
		% innerhalb von Behavier	0.107143	0.375	0.339286	0.0892857	0.0178571	0.0714286	1
	gehen	Anzahl	71	106	85	61	47	9	379
		% innerhalb von Behavier	0.187335	0.279683	0.224274	0.16095	0.124011	0.0237467	1
	grasen	Anzahl	481	121	166	331	141	0	1240
		% innerhalb von Behavier	0.387903	0.0975806	0.133871	0.266935	0.11371	0	1
	Interaktion mit Beobachter	Anzahl	12	7	12	4	2	0	37
		% innerhalb von Behavier	0.324324	0.189189	0.324324	0.108108	0.0540541	0	1
	Interaktion mit Personen	Anzahl	60	2	2	2	0	0	66
		% innerhalb von Behavier	0.909091	0.030303	0.030303	0.030303	0	0	1
	juckt sich selbst	Anzahl	11	19	7	17	7	1	62
		% innerhalb von Behavier	0.177419	0.306452	0.112903	0.274194	0.112903	0.016129	1
	liegen Seitenlage	Anzahl	6	3	12	7	0	5	33
		% innerhalb von Behavier	0.181818	0.0909091	0.363636	0.212121	0	0.151515	1
	liegen sternale Lage	Anzahl	14	22	34	56	0	18	144
		% innerhalb von Behavier	0.0972222	0.152778	0.236111	0.388889	0	0.125	1
	passives Verhalten	Anzahl	0	8	4	3	4	1	20
		% innerhalb von Behavier	0	0.4	0.2	0.15	0.2	0.05	1
	Pause	Anzahl	340	362	340	370	235	103	1750
		% innerhalb von Behavier	0.194286	0.206857	0.194286	0.211429	0.134286	0.0588571	1
	reiben/kratzen an Objekt	Anzahl	7	5	6	4	1	0	23
		% innerhalb von Behavier	0.304348	0.217391	0.26087	0.173913	0.0434783	0	1
	ruhen im Stehen	Anzahl	10	61	90	51	58	40	310
		% innerhalb von Behavier	0.0322581	0.196774	0.290323	0.164516	0.187097	0.129032	1
	saugen	Anzahl	33	0	0	0	0	0	33
		% innerhalb von Behavier	1	0	0	0	0	0	1
	Saugversuch	Anzahl	0	2	4	0	0	1	7
		% innerhalb von Behavier	0	0.285714	0.571429	0	0	0.142857	1
	scharren	Anzahl	1	6	1	3	0	0	11
		% innerhalb von Behavier	0.0909091	0.545455	0.0909091	0.272727	0	0	1
	Spiel mit Objekt	Anzahl	9	26	33	21	9	20	118
		% innerhalb von Behavier	0.0762712	0.220339	0.279661	0.177966	0.0762712	0.169492	1
	Spiel Sexualverhalten	Anzahl	3	0	0	1	0	0	4
		% innerhalb von Behavier	0.75	0	0	0.25	0	0	1
	Spielkampf	Anzahl	10	7	10	4	0	0	31
		% innerhalb von Behavier	0.322581	0.225806	0.322581	0.129032	0	0	1
	stehen	Anzahl	73	142	132	105	116	31	599
		% innerhalb von Behavier	0.12187	0.237062	0.220367	0.175292	0.193656	0.0517529	1
	trinken	Anzahl	10	25	12	8	7	8	70
		% innerhalb von Behavier	0.142857	0.357143	0.171429	0.114286	0.1	0.114286	1
	unter Zwang	Anzahl	4	19	27	20	11	4	85
		% innerhalb von Behavier	0.0470588	0.223529	0.317647	0.235294	0.129412	0.0470588	1
	urinieren	Anzahl	1	4	0	1	0	1	7
		% innerhalb von Behavier	0.142857	0.571429	0	0.142857	0	0.142857	1
	Vokalisation	Anzahl	0	10	5	2	0	0	17
		% innerhalb von Behavier	0	0.588235	0.294118	0.117647	0	0	1
	wälzen	Anzahl	2	4	0	2	0	0	8
		% innerhalb von Behavier	0.25	0.5	0	0.25	0	0	1
Gesamt		Anzahl	1340	1340	1340	1340	938	402	6700
		% innerhalb von Behavier	0.2	0.2	0.2	0.2	0.14	0.06	1
RECODE Messtag (1=1) (3=3) (6=6) (10=10) (20=20) (22=20) INTO Tag.
EXECUTE.
CROSSTABS
/TABLES=Behavier BY Tag
/FORMAT=AVALUE TABLES
/CELLS=COUNT ROW
/COUNT ROUND CELL.
Kreuztabellen
Verarbeitete Fälle
	Fälle
	Gültig		Fehlend		Gesamt
	N	Prozent	N	Prozent	N	Prozent
Behavier * Tag	6700	1	0	0	6700	1
Behavier * Tag Kreuztabelle
			Tag					Gesamt
			1,00	3,00	6,00	10,00	20,00
Behavier	aggressives Verhalten ggü anderem Fohlen	Anzahl	0	7	6	1	2	16
		% innerhalb von Behavier	0	0.4375	0.375	0.0625	0.125	1
	ängstliche Reaktion auf Umgebung	Anzahl	0	15	4	2	5	26
		% innerhalb von Behavier	0	0.576923	0.153846	0.0769231	0.192308	1
	Bewegungsspiel	Anzahl	49	35	20	18	8	130
		% innerhalb von Behavier	0.376923	0.269231	0.153846	0.138462	0.0615385	1
	Defekation	Anzahl	6	3	6	8	8	31
		% innerhalb von Behavier	0.193548	0.0967742	0.193548	0.258065	0.258065	1
	fressen	Anzahl	118	283	293	226	424	1344
		% innerhalb von Behavier	0.0877976	0.210565	0.218006	0.168155	0.315476	1
	freudliche interaktion mit anderem Pferd	Anzahl	3	15	10	7	8	43
		% innerhalb von Behavier	0.0697674	0.348837	0.232558	0.162791	0.186047	1
	gegenseitige Pflege	Anzahl	6	21	19	5	5	56
		% innerhalb von Behavier	0.107143	0.375	0.339286	0.0892857	0.0892857	1
	gehen	Anzahl	71	106	85	61	56	379
		% innerhalb von Behavier	0.187335	0.279683	0.224274	0.16095	0.147757	1
	grasen	Anzahl	481	121	166	331	141	1240
		% innerhalb von Behavier	0.387903	0.0975806	0.133871	0.266935	0.11371	1
	Interaktion mit Beobachter	Anzahl	12	7	12	4	2	37
		% innerhalb von Behavier	0.324324	0.189189	0.324324	0.108108	0.0540541	1
	Interaktion mit Personen	Anzahl	60	2	2	2	0	66
		% innerhalb von Behavier	0.909091	0.030303	0.030303	0.030303	0	1
	juckt sich selbst	Anzahl	11	19	7	17	8	62
		% innerhalb von Behavier	0.177419	0.306452	0.112903	0.274194	0.129032	1
	liegen Seitenlage	Anzahl	6	3	12	7	5	33
		% innerhalb von Behavier	0.181818	0.0909091	0.363636	0.212121	0.151515	1
	liegen sternale Lage	Anzahl	14	22	34	56	18	144
		% innerhalb von Behavier	0.0972222	0.152778	0.236111	0.388889	0.125	1
	passives Verhalten	Anzahl	0	8	4	3	5	20
		% innerhalb von Behavier	0	0.4	0.2	0.15	0.25	1
	Pause	Anzahl	340	362	340	370	338	1750
		% innerhalb von Behavier	0.194286	0.206857	0.194286	0.211429	0.193143	1
	reiben/kratzen an Objekt	Anzahl	7	5	6	4	1	23
		% innerhalb von Behavier	0.304348	0.217391	0.26087	0.173913	0.0434783	1
	ruhen im Stehen	Anzahl	10	61	90	51	98	310
		% innerhalb von Behavier	0.0322581	0.196774	0.290323	0.164516	0.316129	1
	saugen	Anzahl	33	0	0	0	0	33
		% innerhalb von Behavier	1	0	0	0	0	1
	Saugversuch	Anzahl	0	2	4	0	1	7
		% innerhalb von Behavier	0	0.285714	0.571429	0	0.142857	1
	scharren	Anzahl	1	6	1	3	0	11
		% innerhalb von Behavier	0.0909091	0.545455	0.0909091	0.272727	0	1
	Spiel mit Objekt	Anzahl	9	26	33	21	29	118
		% innerhalb von Behavier	0.0762712	0.220339	0.279661	0.177966	0.245763	1
	Spiel Sexualverhalten	Anzahl	3	0	0	1	0	4
		% innerhalb von Behavier	0.75	0	0	0.25	0	1
	Spielkampf	Anzahl	10	7	10	4	0	31
		% innerhalb von Behavier	0.322581	0.225806	0.322581	0.129032	0	1
	stehen	Anzahl	73	142	132	105	147	599
		% innerhalb von Behavier	0.12187	0.237062	0.220367	0.175292	0.245409	1
	trinken	Anzahl	10	25	12	8	15	70
		% innerhalb von Behavier	0.142857	0.357143	0.171429	0.114286	0.214286	1
	unter Zwang	Anzahl	4	19	27	20	15	85
		% innerhalb von Behavier	0.0470588	0.223529	0.317647	0.235294	0.176471	1
	urinieren	Anzahl	1	4	0	1	1	7
		% innerhalb von Behavier	0.142857	0.571429	0	0.142857	0.142857	1
	Vokalisation	Anzahl	0	10	5	2	0	17
		% innerhalb von Behavier	0	0.588235	0.294118	0.117647	0	1
	wälzen	Anzahl	2	4	0	2	0	8
		% innerhalb von Behavier	0.25	0.5	0	0.25	0	1
Gesamt		Anzahl	1340	1340	1340	1340	1340	6700
		% innerhalb von Behavier	0.2	0.2	0.2	0.2	0.2	1
SPLIT FILE OFF.
RECODE Behavier (1=6) (3=5) (4=8) (5=4) (6=6) (7=6) (8=7) (9=4) (10=6) (11=6) (12=1) (2=2) (13=3)
(14=3) (16=6) (18=1) (19=3) (20=4) (21=2) (22=2) (23=5) (24=5) (25=5) (26=8) (27=4) (28=8) (29=8)
(30=2) (31=1) INTO Gruppen.
EXECUTE.
CROSSTABS
/TABLES=Gruppen BY Tag
/FORMAT=AVALUE TABLES
/CELLS=COUNT ROW
/COUNT ROUND CELL.
Kreuztabellen
Verarbeitete Fälle
	Fälle
	Gültig		Fehlend		Gesamt
	N	Prozent	N	Prozent	N	Prozent
Gruppen * Tag	4950	0.738806	1750	0.261194	6700	1
Gruppen * Tag Kreuztabelle
			Tag					Gesamt
			1,00	3,00	6,00	10,00	20,00
Gruppen	Komfortverhalten	Anzahl	20	28	13	23	9	93
		% innerhalb von Gruppen	0.215054	0.301075	0.139785	0.247312	0.0967742	1
	Diskomfortverhalten	Anzahl	1	33	14	7	6	61
		% innerhalb von Gruppen	0.0163934	0.540984	0.229508	0.114754	0.0983607	1
	Ruheverhalten	Anzahl	30	86	136	114	121	487
		% innerhalb von Gruppen	0.0616016	0.176591	0.279261	0.234086	0.24846	1
	Nahrungsaufnahme	Anzahl	642	429	471	565	580	2687
		% innerhalb von Gruppen	0.238928	0.159658	0.175288	0.210272	0.215854	1
	Spielverhalten	Anzahl	71	68	63	44	37	283
		% innerhalb von Gruppen	0.250883	0.240283	0.222615	0.155477	0.130742	1
	soziale Interaktion	Anzahl	81	60	53	22	22	238
		% innerhalb von Gruppen	0.340336	0.252101	0.222689	0.092437	0.092437	1
	Bewegungsverhalten	Anzahl	71	106	85	61	56	379
		% innerhalb von Gruppen	0.187335	0.279683	0.224274	0.16095	0.147757	1
	sonstiges	Anzahl	84	168	165	134	171	722
		% innerhalb von Gruppen	0.116343	0.232687	0.228532	0.185596	0.236842	1
Gesamt		Anzahl	1000	978	1000	970	1002	4950
		% innerhalb von Gruppen	0.20202	0.197576	0.20202	0.19596	0.202424	1
RECODE Behavier (1=6) (3=5) (4=8) (5=4) (6=6) (7=6) (8=7) (9=4) (10=6) (12=1) (2=2) (13=3) (14=3)
(16=6) (18=1) (19=3) (20=4) (21=2) (22=2) (23=5) (24=5) (25=5) (26=8) (27=4) (29=8) (30=2) (31=1)
(28=9) (11=9) INTO Gruppen.
EXECUTE.
CROSSTABS
/TABLES=Gruppen BY Tag
/FORMAT=AVALUE TABLES
/CELLS=COUNT ROW
/COUNT ROUND CELL.
Kreuztabellen
Verarbeitete Fälle
	Fälle
	Gültig		Fehlend		Gesamt
	N	Prozent	N	Prozent	N	Prozent
Gruppen * Tag	4950	0.738806	1750	0.261194	6700	1
Gruppen * Tag Kreuztabelle
			Tag					Gesamt
			1	3	6	10	20
Gruppen	Komfortverhalten	Anzahl	20	28	13	23	9	93
		% innerhalb von Gruppen	0.215054	0.301075	0.139785	0.247312	0.0967742	1
	Diskomfortverhalten	Anzahl	1	33	14	7	6	61
		% innerhalb von Gruppen	0.0163934	0.540984	0.229508	0.114754	0.0983607	1
	Ruheverhalten	Anzahl	30	86	136	114	121	487
		% innerhalb von Gruppen	0.0616016	0.176591	0.279261	0.234086	0.24846	1
	Nahrungsaufnahme	Anzahl	642	429	471	565	580	2687
		% innerhalb von Gruppen	0.238928	0.159658	0.175288	0.210272	0.215854	1
	Spielverhalten	Anzahl	71	68	63	44	37	283
		% innerhalb von Gruppen	0.250883	0.240283	0.222615	0.155477	0.130742	1
	soziale Interaktion	Anzahl	21	58	51	20	22	172
		% innerhalb von Gruppen	0.122093	0.337209	0.296512	0.116279	0.127907	1
	Bewegungsverhalten	Anzahl	71	106	85	61	56	379
		% innerhalb von Gruppen	0.187335	0.279683	0.224274	0.16095	0.147757	1
	sonstiges	Anzahl	80	149	138	114	156	637
		% innerhalb von Gruppen	0.125589	0.233909	0.216641	0.178964	0.244898	1
	technisch verfälscht	Anzahl	64	21	29	22	15	151
		% innerhalb von Gruppen	0.423841	0.139073	0.192053	0.145695	0.0993377	1
Gesamt		Anzahl	1000	978	1000	970	1002	4950
		% innerhalb von Gruppen	0.20202	0.197576	0.20202	0.19596	0.202424	1
* Diagrammerstellung.
GGRAPH
/GRAPHDATASET NAME="graphdataset" VARIABLES=Tag COUNT()[name="COUNT"] Behavier MISSING=LISTWISE
REPORTMISSING=NO
/GRAPHSPEC SOURCE=INLINE.
BEGIN GPL
SOURCE: s=userSource(id("graphdataset"))
DATA: Tag=col(source(s), name("Tag"), unit.category())
DATA: COUNT=col(source(s), name("COUNT"))
DATA: Behavier=col(source(s), name("Behavier"), unit.category())
COORD: rect(dim(1,2), cluster(3,0))
GUIDE: axis(dim(3), label("Tag"))
GUIDE: axis(dim(2), label("Prozent"))
GUIDE: legend(aesthetic(aesthetic.color.interior), label("Behavier"))
GUIDE: text.title(label("Gruppierte Balken Prozent von Tag Schritt: Behavier"))
SCALE: linear(dim(2), include(0))
SCALE: cat(aesthetic(aesthetic.color.interior), include("1", "2", "3", "4", "5", "6", "7",
"8", "9", "10", "11", "12"
, "13", "14", "15", "16", "18", "19", "20", "21", "22", "23", "24", "25", "26", "27"
, "28", "29", "30", "31"))
SCALE: cat(dim(1), include("1", "2", "3", "4", "5", "6", "7", "8", "9", "10", "11", "12"
, "13", "14", "15", "16", "18", "19", "20", "21", "22", "23", "24", "25", "26", "27"
, "28", "29", "30", "31"))
ELEMENT: interval(position(summary.percent(Behavier*COUNT*Tag,
base.aesthetic(aesthetic(aesthetic.color.interior)))), color.interior(Behavier),
shape.interior(shape.square))
END GPL.
GGraph
SORT CASES BY Behavier.
SPLIT FILE SEPARATE BY Behavier.
* Diagrammerstellung.
GGRAPH
/GRAPHDATASET NAME="graphdataset" VARIABLES=Tag COUNT()[name="COUNT"] Behavier MISSING=LISTWISE
REPORTMISSING=NO
/GRAPHSPEC SOURCE=INLINE.
BEGIN GPL
SOURCE: s=userSource(id("graphdataset"))
DATA: Tag=col(source(s), name("Tag"), unit.category())
DATA: COUNT=col(source(s), name("COUNT"))
DATA: Behavier=col(source(s), name("Behavier"), unit.category())
COORD: rect(dim(1,2), cluster(3,0))
GUIDE: axis(dim(3), label("Tag"))
GUIDE: axis(dim(2), label("Prozent"))
GUIDE: legend(aesthetic(aesthetic.color.interior), label("Behavier"))
GUIDE: text.title(label("Gruppierte Balken Prozent von Tag Schritt: Behavier"))
SCALE: linear(dim(2), include(0))
SCALE: cat(aesthetic(aesthetic.color.interior), include("1", "2", "3", "4", "5", "6", "7",
"8", "9", "10", "11", "12"
, "13", "14", "15", "16", "18", "19", "20", "21", "22", "23", "24", "25", "26", "27"
, "28", "29", "30", "31"))
SCALE: cat(dim(1), include("1", "2", "3", "4", "5", "6", "7", "8", "9", "10", "11", "12"
, "13", "14", "15", "16", "18", "19", "20", "21", "22", "23", "24", "25", "26", "27"
, "28", "29", "30", "31"))
ELEMENT: interval(position(summary.percent(Behavier*COUNT*Tag,
base.aesthetic(aesthetic(aesthetic.color.interior)))), color.interior(Behavier),
shape.interior(shape.square))
END GPL.
GGraph
															Tag 3 Polyurie und Polydypsie?
SORT CASES BY Gruppen.
SPLIT FILE SEPARATE BY Gruppen.
* Diagrammerstellung.
GGRAPH
/GRAPHDATASET NAME="graphdataset" VARIABLES=Tag COUNT()[name="COUNT"] Gruppen MISSING=LISTWISE
REPORTMISSING=NO
/GRAPHSPEC SOURCE=INLINE.
BEGIN GPL
SOURCE: s=userSource(id("graphdataset"))
DATA: Tag=col(source(s), name("Tag"), unit.category())
DATA: COUNT=col(source(s), name("COUNT"))
DATA: Gruppen=col(source(s), name("Gruppen"), unit.category())
COORD: rect(dim(1,2), cluster(3,0))
GUIDE: axis(dim(3), label("Tag"))
GUIDE: axis(dim(2), label("Prozent"))
GUIDE: legend(aesthetic(aesthetic.color.interior), label("Gruppen"))
GUIDE: text.title(label("Gruppierte Balken Prozent von Tag Schritt: Gruppen"))
SCALE: linear(dim(2), include(0))
SCALE: cat(aesthetic(aesthetic.color.interior), include("1", "2", "3", "4", "5", "6", "7",
"8", "9"))
SCALE: cat(dim(1), include("1", "2", "3", "4", "5", "6", "7", "8", "9"))
ELEMENT: interval(position(summary.percent(Gruppen*COUNT*Tag,
base.aesthetic(aesthetic(aesthetic.color.interior)))), color.interior(Gruppen),
shape.interior(shape.square))
END GPL.
GGraph
USE ALL.
COMPUTE filter_$=(Tag <= 3).
VARIABLE LABELS filter_$ 'Tag <= 3 (FILTER)'.
VALUE LABELS filter_$ 0 'Not Selected' 1 'Selected'.
FORMATS filter_$ (f1.0).
FILTER BY filter_$.
EXECUTE.
NPAR TESTS
/BINOMIAL (0.50)=Tag
/MISSING ANALYSIS
/METHOD=EXACT TIMER(5).
Nichtparametrische Tests
Gruppen = .
Test auf Binomialverteilunga
		Kategorie	N	Beobachteter Anteil	Testanteil	Exakte Signifikanz (2-seitig)	Exakte Signifikanz (2-seitig)
Tag	Gruppe 1	1	340	0.48433	0.5	0.428035	0.428035
	Gruppe 2	3	362	0.51567
	Gesamt		702	1
a. Gruppen = .
Gruppen = Komfortverhalten
Test auf Binomialverteilunga
		Kategorie	N	Beobachteter Anteil	Testanteil	Exakte Signifikanz (2-seitig)	Exakte Signifikanz (2-seitig)
Tag	Gruppe 1	1	20	0.416667	0.5	0.312327	0.312327
	Gruppe 2	3	28	0.583333
	Gesamt		48	1
a. Gruppen = Komfortverhalten
Gruppen = Diskomfortverhalten
Test auf Binomialverteilunga
		Kategorie	N	Beobachteter Anteil	Testanteil	Exakte Signifikanz (2-seitig)	Exakte Signifikanz (2-seitig)
Tag	Gruppe 1	3	33	0.970588	0.5	4.07456e-09	4.07454e-09
	Gruppe 2	1	1	0.0294118
	Gesamt		34	1
a. Gruppen = Diskomfortverhalten
Gruppen = Ruheverhalten
Test auf Binomialverteilunga
		Kategorie	N	Beobachteter Anteil	Testanteil	Exakte Signifikanz (2-seitig)	Exakte Signifikanz (2-seitig)
Tag	Gruppe 1	1	30	0.258621	0.5	1.91827e-07	1.91827e-07
	Gruppe 2	3	86	0.741379
	Gesamt		116	1
a. Gruppen = Ruheverhalten
Gruppen = Nahrungsaufnahme
Test auf Binomialverteilunga
		Kategorie	N	Beobachteter Anteil	Testanteil	Exakte Signifikanz (2-seitig)	Exakte Signifikanz (2-seitig)
Tag	Gruppe 1	1	642	0.59944	0.5	8.14338e-11	8.08834e-11
	Gruppe 2	3	429	0.40056
	Gesamt		1071	1
a. Gruppen = Nahrungsaufnahme
Gruppen = Spielverhalten
Test auf Binomialverteilunga
		Kategorie	N	Beobachteter Anteil	Testanteil	Exakte Signifikanz (2-seitig)	Exakte Signifikanz (2-seitig)
Tag	Gruppe 1	1	71	0.510791	0.5	0.865374	0.865374
	Gruppe 2	3	68	0.489209
	Gesamt		139	1
a. Gruppen = Spielverhalten
Gruppen = soziale Interaktion
Test auf Binomialverteilunga
		Kategorie	N	Beobachteter Anteil	Testanteil	Exakte Signifikanz (2-seitig)	Exakte Signifikanz (2-seitig)
Tag	Gruppe 1	3	58	0.734177	0.5	3.76151e-05	3.76151e-05
	Gruppe 2	1	21	0.265823
	Gesamt		79	1
a. Gruppen = soziale Interaktion
Gruppen = Bewegungsverhalten
Test auf Binomialverteilunga
		Kategorie	N	Beobachteter Anteil	Testanteil	Exakte Signifikanz (2-seitig)	Exakte Signifikanz (2-seitig)
Tag	Gruppe 1	1	71	0.40113	0.5	0.010397	0.010397
	Gruppe 2	3	106	0.59887
	Gesamt		177	1
a. Gruppen = Bewegungsverhalten
Gruppen = sonstiges
Test auf Binomialverteilunga
		Kategorie	N	Beobachteter Anteil	Testanteil	Exakte Signifikanz (2-seitig)	Exakte Signifikanz (2-seitig)
Tag	Gruppe 1	1	80	0.349345	0.5	6.01115e-06	6.01115e-06
	Gruppe 2	3	149	0.650655
	Gesamt		229	1
a. Gruppen = sonstiges
Gruppen = technisch verfälscht
Test auf Binomialverteilunga
		Kategorie	N	Beobachteter Anteil	Testanteil	Exakte Signifikanz (2-seitig)	Exakte Signifikanz (2-seitig)
Tag	Gruppe 1	1	64	0.752941	0.5	3.27647e-06	3.27647e-06
	Gruppe 2	3	21	0.247059
	Gesamt		85	1
a. Gruppen = technisch verfälscht
SORT CASES BY Behavier.
SPLIT FILE SEPARATE BY Behavier.
NPAR TESTS
/BINOMIAL (0.50)=Tag
/MISSING ANALYSIS
/METHOD=EXACT TIMER(5).
Nichtparametrische Tests
Behavier = aggressives Verhalten ggü anderem Fohlen
Test auf Binomialverteilunga
		Kategorie	N	Beobachteter Anteil	Testanteil	Exakte Signifikanz (2-seitig)	Punkt-Wahrscheinlichkeit
Tag	Gruppe 1	3	7	1	0.5	0.015625	0.0078125
	Gesamt		7	1
a. Behavier = aggressives Verhalten ggü anderem Fohlen
Behavier = ängstliche Reaktion auf Umgebung
Test auf Binomialverteilunga
		Kategorie	N	Beobachteter Anteil	Testanteil	Exakte Signifikanz (2-seitig)	Punkt-Wahrscheinlichkeit
Tag	Gruppe 1	3	15	1	0.5	6.10352e-05	3.05176e-05
	Gesamt		15	1
a. Behavier = ängstliche Reaktion auf Umgebung
Behavier = Bewegungsspiel
Test auf Binomialverteilunga
		Kategorie	N	Beobachteter Anteil	Testanteil	Exakte Signifikanz (2-seitig)	Exakte Signifikanz (2-seitig)
Tag	Gruppe 1	1	49	0.583333	0.5	0.155656	0.155656
	Gruppe 2	3	35	0.416667
	Gesamt		84	1
a. Behavier = Bewegungsspiel
Behavier = Defekation
Test auf Binomialverteilunga
		Kategorie	N	Beobachteter Anteil	Testanteil	Exakte Signifikanz (2-seitig)	Punkt-Wahrscheinlichkeit
Tag	Gruppe 1	1	6	0.666667	0.5	0.507812	0.164062
	Gruppe 2	3	3	0.333333
	Gesamt		9	1
a. Behavier = Defekation
Behavier = fressen
Test auf Binomialverteilunga
		Kategorie	N	Beobachteter Anteil	Testanteil	Exakte Signifikanz (2-seitig)	Exakte Signifikanz (2-seitig)
Tag	Gruppe 1	1	118	0.294264	0.5	9.59929e-17	9.59929e-17
	Gruppe 2	3	283	0.705736
	Gesamt		401	1
a. Behavier = fressen
Behavier = freudliche interaktion mit anderem Pferd
Test auf Binomialverteilunga
		Kategorie	N	Beobachteter Anteil	Testanteil	Exakte Signifikanz (2-seitig)	Punkt-Wahrscheinlichkeit
Tag	Gruppe 1	1	3	0.166667	0.5	0.00753784	0.00311279
	Gruppe 2	3	15	0.833333
	Gesamt		18	1
a. Behavier = freudliche interaktion mit anderem Pferd
Behavier = gegenseitige Pflege
Test auf Binomialverteilunga
		Kategorie	N	Beobachteter Anteil	Testanteil	Exakte Signifikanz (2-seitig)	Exakte Signifikanz (2-seitig)
Tag	Gruppe 1	1	6	0.222222	0.5	0.00592461	0.00592461
	Gruppe 2	3	21	0.777778
	Gesamt		27	1
a. Behavier = gegenseitige Pflege
Behavier = gehen
Test auf Binomialverteilunga
		Kategorie	N	Beobachteter Anteil	Testanteil	Exakte Signifikanz (2-seitig)	Exakte Signifikanz (2-seitig)
Tag	Gruppe 1	1	71	0.40113	0.5	0.010397	0.010397
	Gruppe 2	3	106	0.59887
	Gesamt		177	1
a. Behavier = gehen
Behavier = grasen
Test auf Binomialverteilunga
		Kategorie	N	Beobachteter Anteil	Testanteil	Exakte Signifikanz (2-seitig)	Exakte Signifikanz (2-seitig)
Tag	Gruppe 1	1	481	0.799003	0.5	7.53664e-52	1.00512e-51
	Gruppe 2	3	121	0.200997
	Gesamt		602	1
a. Behavier = grasen
Behavier = Interaktion mit Beobachter
Test auf Binomialverteilunga
		Kategorie	N	Beobachteter Anteil	Testanteil	Exakte Signifikanz (2-seitig)	Punkt-Wahrscheinlichkeit
Tag	Gruppe 1	1	12	0.631579	0.5	0.359283	0.0961075
	Gruppe 2	3	7	0.368421
	Gesamt		19	1
a. Behavier = Interaktion mit Beobachter
Behavier = Interaktion mit Personen
Test auf Binomialverteilunga
		Kategorie	N	Beobachteter Anteil	Testanteil	Exakte Signifikanz (2-seitig)	Exakte Signifikanz (2-seitig)
Tag	Gruppe 1	1	60	0.967742	0.5	1.90277e-14	8.47412e-16
	Gruppe 2	3	2	0.0322581
	Gesamt		62	1
a. Behavier = Interaktion mit Personen
Behavier = juckt sich selbst
Test auf Binomialverteilunga
		Kategorie	N	Beobachteter Anteil	Testanteil	Exakte Signifikanz (2-seitig)	Exakte Signifikanz (2-seitig)
Tag	Gruppe 1	1	11	0.366667	0.5	0.200488	0.200488
	Gruppe 2	3	19	0.633333
	Gesamt		30	1
a. Behavier = juckt sich selbst
Behavier = liegen Seitenlage
Test auf Binomialverteilunga
		Kategorie	N	Beobachteter Anteil	Testanteil	Exakte Signifikanz (2-seitig)	Punkt-Wahrscheinlichkeit
Tag	Gruppe 1	1	6	0.666667	0.5	0.507812	0.164062
	Gruppe 2	3	3	0.333333
	Gesamt		9	1
a. Behavier = liegen Seitenlage
Behavier = liegen sternale Lage
Test auf Binomialverteilunga
		Kategorie	N	Beobachteter Anteil	Testanteil	Exakte Signifikanz (2-seitig)	Exakte Signifikanz (2-seitig)
Tag	Gruppe 1	1	14	0.388889	0.5	0.242985	0.242985
	Gruppe 2	3	22	0.611111
	Gesamt		36	1
a. Behavier = liegen sternale Lage
Behavier = passives Verhalten
Test auf Binomialverteilunga
		Kategorie	N	Beobachteter Anteil	Testanteil	Exakte Signifikanz (2-seitig)	Punkt-Wahrscheinlichkeit
Tag	Gruppe 1	3	8	1	0.5	0.0078125	0.00390625
	Gesamt		8	1
a. Behavier = passives Verhalten
Behavier = Pause
Test auf Binomialverteilunga
		Kategorie	N	Beobachteter Anteil	Testanteil	Exakte Signifikanz (2-seitig)	Exakte Signifikanz (2-seitig)
Tag	Gruppe 1	1	340	0.48433	0.5	0.428035	0.428035
	Gruppe 2	3	362	0.51567
	Gesamt		702	1
a. Behavier = Pause
Behavier = reiben/kratzen an Objekt
Test auf Binomialverteilunga
		Kategorie	N	Beobachteter Anteil	Testanteil	Exakte Signifikanz (2-seitig)	Punkt-Wahrscheinlichkeit
Tag	Gruppe 1	1	7	0.583333	0.5	0.774414	0.193359
	Gruppe 2	3	5	0.416667
	Gesamt		12	1
a. Behavier = reiben/kratzen an Objekt
Behavier = ruhen im Stehen
Test auf Binomialverteilunga
		Kategorie	N	Beobachteter Anteil	Testanteil	Exakte Signifikanz (2-seitig)	Exakte Signifikanz (2-seitig)
Tag	Gruppe 1	1	10	0.140845	0.5	4.64461e-10	4.64461e-10
	Gruppe 2	3	61	0.859155
	Gesamt		71	1
a. Behavier = ruhen im Stehen
Behavier = saugen
Test auf Binomialverteilunga
		Kategorie	N	Beobachteter Anteil	Testanteil	Exakte Signifikanz (2-seitig)	Exakte Signifikanz (2-seitig)
Tag	Gruppe 1	1	33	1	0.5	2.32831e-10	2.32831e-10
	Gesamt		33	1
a. Behavier = saugen
Behavier = Saugversuch
Test auf Binomialverteilunga
		Kategorie	N	Beobachteter Anteil	Testanteil	Exakte Signifikanz (2-seitig)	Punkt-Wahrscheinlichkeit
Tag	Gruppe 1	3	2	1	0.5	0.5	0.25
	Gesamt		2	1
a. Behavier = Saugversuch
Behavier = scharren
Test auf Binomialverteilunga
		Kategorie	N	Beobachteter Anteil	Testanteil	Exakte Signifikanz (2-seitig)	Punkt-Wahrscheinlichkeit
Tag	Gruppe 1	1	1	0.142857	0.5	0.125	0.0546875
	Gruppe 2	3	6	0.857143
	Gesamt		7	1
a. Behavier = scharren
Behavier = Spiel mit Objekt
Test auf Binomialverteilunga
		Kategorie	N	Beobachteter Anteil	Testanteil	Exakte Signifikanz (2-seitig)	Exakte Signifikanz (2-seitig)
Tag	Gruppe 1	1	9	0.257143	0.5	0.00598812	0.00598812
	Gruppe 2	3	26	0.742857
	Gesamt		35	1
a. Behavier = Spiel mit Objekt
Behavier = Spiel Sexualverhalten
Test auf Binomialverteilunga
		Kategorie	N	Beobachteter Anteil	Testanteil	Exakte Signifikanz (2-seitig)	Punkt-Wahrscheinlichkeit
Tag	Gruppe 1	1	3	1	0.5	0.25	0.125
	Gesamt		3	1
a. Behavier = Spiel Sexualverhalten
Behavier = Spielkampf
Test auf Binomialverteilunga
		Kategorie	N	Beobachteter Anteil	Testanteil	Exakte Signifikanz (2-seitig)	Punkt-Wahrscheinlichkeit
Tag	Gruppe 1	1	10	0.588235	0.5	0.629059	0.148376
	Gruppe 2	3	7	0.411765
	Gesamt		17	1
a. Behavier = Spielkampf
Behavier = stehen
Test auf Binomialverteilunga
		Kategorie	N	Beobachteter Anteil	Testanteil	Exakte Signifikanz (2-seitig)	Exakte Signifikanz (2-seitig)
Tag	Gruppe 1	1	73	0.339535	0.5	2.92771e-06	2.92771e-06
	Gruppe 2	3	142	0.660465
	Gesamt		215	1
a. Behavier = stehen
Behavier = trinken
Test auf Binomialverteilunga
		Kategorie	N	Beobachteter Anteil	Testanteil	Exakte Signifikanz (2-seitig)	Exakte Signifikanz (2-seitig)
Tag	Gruppe 1	1	10	0.285714	0.5	0.0166738	0.0166738
	Gruppe 2	3	25	0.714286
	Gesamt		35	1
a. Behavier = trinken
Behavier = unter Zwang
Test auf Binomialverteilunga
		Kategorie	N	Beobachteter Anteil	Testanteil	Exakte Signifikanz (2-seitig)	Punkt-Wahrscheinlichkeit
Tag	Gruppe 1	1	4	0.173913	0.5	0.00259948	0.0010556
	Gruppe 2	3	19	0.826087
	Gesamt		23	1
a. Behavier = unter Zwang
Behavier = urinieren
Test auf Binomialverteilunga
		Kategorie	N	Beobachteter Anteil	Testanteil	Exakte Signifikanz (2-seitig)	Punkt-Wahrscheinlichkeit
Tag	Gruppe 1	1	1	0.2	0.5	0.375	0.15625
	Gruppe 2	3	4	0.8
	Gesamt		5	1
a. Behavier = urinieren
Behavier = Vokalisation
Test auf Binomialverteilunga
		Kategorie	N	Beobachteter Anteil	Testanteil	Exakte Signifikanz (2-seitig)	Punkt-Wahrscheinlichkeit
Tag	Gruppe 1	3	10	1	0.5	0.00195312	0.000976562
	Gesamt		10	1
a. Behavier = Vokalisation
Behavier = wälzen
Test auf Binomialverteilunga
		Kategorie	N	Beobachteter Anteil	Testanteil	Exakte Signifikanz (2-seitig)	Punkt-Wahrscheinlichkeit
Tag	Gruppe 1	1	2	0.333333	0.5	0.6875	0.234375
	Gruppe 2	3	4	0.666667
	Gesamt		6	1
a. Behavier = wälzen
USE ALL.
COMPUTE filter_$=(Tag >= 3).
VARIABLE LABELS filter_$ 'Tag >= 3 (FILTER)'.
VALUE LABELS filter_$ 0 'Not Selected' 1 'Selected'.
FORMATS filter_$ (f1.0).
FILTER BY filter_$.
EXECUTE.
CROSSTABS
/TABLES=Behavier BY Tag
/FORMAT=AVALUE TABLES
/STATISTICS=CORR
/CELLS=COUNT ROW
/COUNT ROUND CELL.
Kreuztabellen
Warnungen
Die Variable Behavier wird für SPLIT FILES verwendet. Deshalb darf sie nicht im Befehl CROSSTABS verwendet werden.
Die Ausführung dieses Befehls wurde unterbrochen.
SPLIT FILE OFF.
CROSSTABS
/TABLES=Behavier BY Tag
/FORMAT=AVALUE TABLES
/STATISTICS=CORR
/CELLS=COUNT ROW
/COUNT ROUND CELL.
Kreuztabellen
Verarbeitete Fälle
	Fälle
	Gültig		Fehlend		Gesamt
	N	Prozent	N	Prozent	N	Prozent
Behavier * Tag	3950	0.73694	1410	0.26306	5360	1
Behavier * Tag Kreuztabelle
			Tag				Gesamt
			3	6	10	20
Behavier	aggressives Verhalten ggü anderem Fohlen	Anzahl	7	6	1	2	16
		% innerhalb von Behavier	0.4375	0.375	0.0625	0.125	1
	ängstliche Reaktion auf Umgebung	Anzahl	15	4	2	5	26
		% innerhalb von Behavier	0.576923	0.153846	0.0769231	0.192308	1
	Bewegungsspiel	Anzahl	35	20	18	8	81
		% innerhalb von Behavier	0.432099	0.246914	0.222222	0.0987654	1
	Defekation	Anzahl	3	6	8	8	25
		% innerhalb von Behavier	0.12	0.24	0.32	0.32	1
	fressen	Anzahl	283	293	226	424	1226
		% innerhalb von Behavier	0.230832	0.238989	0.184339	0.34584	1
	freudliche interaktion mit anderem Pferd	Anzahl	15	10	7	8	40
		% innerhalb von Behavier	0.375	0.25	0.175	0.2	1
	gegenseitige Pflege	Anzahl	21	19	5	5	50
		% innerhalb von Behavier	0.42	0.38	0.1	0.1	1
	gehen	Anzahl	106	85	61	56	308
		% innerhalb von Behavier	0.344156	0.275974	0.198052	0.181818	1
	grasen	Anzahl	121	166	331	141	759
		% innerhalb von Behavier	0.15942	0.218709	0.4361	0.185771	1
	Interaktion mit Beobachter	Anzahl	7	12	4	2	25
		% innerhalb von Behavier	0.28	0.48	0.16	0.08	1
	Interaktion mit Personen	Anzahl	2	2	2	0	6
		% innerhalb von Behavier	0.333333	0.333333	0.333333	0	1
	juckt sich selbst	Anzahl	19	7	17	8	51
		% innerhalb von Behavier	0.372549	0.137255	0.333333	0.156863	1
	liegen Seitenlage	Anzahl	3	12	7	5	27
		% innerhalb von Behavier	0.111111	0.444444	0.259259	0.185185	1
	liegen sternale Lage	Anzahl	22	34	56	18	130
		% innerhalb von Behavier	0.169231	0.261538	0.430769	0.138462	1
	passives Verhalten	Anzahl	8	4	3	5	20
		% innerhalb von Behavier	0.4	0.2	0.15	0.25	1
	reiben/kratzen an Objekt	Anzahl	5	6	4	1	16
		% innerhalb von Behavier	0.3125	0.375	0.25	0.0625	1
	ruhen im Stehen	Anzahl	61	90	51	98	300
		% innerhalb von Behavier	0.203333	0.3	0.17	0.326667	1
	Saugversuch	Anzahl	2	4	0	1	7
		% innerhalb von Behavier	0.285714	0.571429	0	0.142857	1
	scharren	Anzahl	6	1	3	0	10
		% innerhalb von Behavier	0.6	0.1	0.3	0	1
	Spiel mit Objekt	Anzahl	26	33	21	29	109
		% innerhalb von Behavier	0.238532	0.302752	0.192661	0.266055	1
	Spiel Sexualverhalten	Anzahl	0	0	1	0	1
		% innerhalb von Behavier	0	0	1	0	1
	Spielkampf	Anzahl	7	10	4	0	21
		% innerhalb von Behavier	0.333333	0.47619	0.190476	0	1
	stehen	Anzahl	142	132	105	147	526
		% innerhalb von Behavier	0.269962	0.250951	0.19962	0.279468	1
	trinken	Anzahl	25	12	8	15	60
		% innerhalb von Behavier	0.416667	0.2	0.133333	0.25	1
	unter Zwang	Anzahl	19	27	20	15	81
		% innerhalb von Behavier	0.234568	0.333333	0.246914	0.185185	1
	urinieren	Anzahl	4	0	1	1	6
		% innerhalb von Behavier	0.666667	0	0.166667	0.166667	1
	Vokalisation	Anzahl	10	5	2	0	17
		% innerhalb von Behavier	0.588235	0.294118	0.117647	0	1
	wälzen	Anzahl	4	0	2	0	6
		% innerhalb von Behavier	0.666667	0	0.333333	0	1
Gesamt		Anzahl	978	1000	970	1002	3950
		% innerhalb von Behavier	0.247595	0.253165	0.24557	0.253671	1
Symmetrische Maße
		Wert	Asymptotischer Standardfehlera	Näherungsweises tb	Näherungsweise Signifikanz
Intervall- bzgl. Intervallmaß	Pearson-R	-0.0361013	0.0163442	-2.26984	,023c
Ordinal- bzgl. Ordinalmaß	Korrelation nach Spearman	-0.0310947	0.0165441	-1.95473	,051c
Anzahl der gültigen Fälle		3950
a. Die Null-Hyphothese wird nicht angenommen.
b. Unter Annahme der Null-Hyphothese wird der asymptotische Standardfehler verwendet.
c. Basierend auf normaler Näherung
CROSSTABS
/TABLES=Behavier BY Tag
/FORMAT=AVALUE TABLES
/STATISTICS=CORR
/CELLS=COUNT
/COUNT ROUND CELL.
Kreuztabellen
Verarbeitete Fälle
	Fälle
	Gültig		Fehlend		Gesamt
	N	Prozent	N	Prozent	N	Prozent
Behavier * Tag	3950	0.73694	1410	0.26306	5360	1
Behavier * Tag Kreuztabelle
Anzahl
		Tag				Gesamt
		3	6	10	20
Behavier	aggressives Verhalten ggü anderem Fohlen	7	6	1	2	16
	ängstliche Reaktion auf Umgebung	15	4	2	5	26
	Bewegungsspiel	35	20	18	8	81
	Defekation	3	6	8	8	25
	fressen	283	293	226	424	1226
	freudliche interaktion mit anderem Pferd	15	10	7	8	40
	gegenseitige Pflege	21	19	5	5	50
	gehen	106	85	61	56	308
	grasen	121	166	331	141	759
	Interaktion mit Beobachter	7	12	4	2	25
	Interaktion mit Personen	2	2	2	0	6
	juckt sich selbst	19	7	17	8	51
	liegen Seitenlage	3	12	7	5	27
	liegen sternale Lage	22	34	56	18	130
	passives Verhalten	8	4	3	5	20
	reiben/kratzen an Objekt	5	6	4	1	16
	ruhen im Stehen	61	90	51	98	300
	Saugversuch	2	4	0	1	7
	scharren	6	1	3	0	10
	Spiel mit Objekt	26	33	21	29	109
	Spiel Sexualverhalten	0	0	1	0	1
	Spielkampf	7	10	4	0	21
	stehen	142	132	105	147	526
	trinken	25	12	8	15	60
	unter Zwang	19	27	20	15	81
	urinieren	4	0	1	1	6
	Vokalisation	10	5	2	0	17
	wälzen	4	0	2	0	6
Gesamt		978	1000	970	1002	3950
Symmetrische Maße
		Wert	Asymptotischer Standardfehlera	Näherungsweises tb	Näherungsweise Signifikanz
Intervall- bzgl. Intervallmaß	Pearson-R	-0.0361013	0.0163442	-2.26984	,023c
Ordinal- bzgl. Ordinalmaß	Korrelation nach Spearman	-0.0310947	0.0165441	-1.95473	,051c
Anzahl der gültigen Fälle		3950
a. Die Null-Hyphothese wird nicht angenommen.
b. Unter Annahme der Null-Hyphothese wird der asymptotische Standardfehler verwendet.
c. Basierend auf normaler Näherung
SAVE OUTFILE='P:\AG-Reese\Reese\Doktoranden\Wilshaus\Gesamtdaten_20Feb2020.sav'
/COMPRESSED.
GET DATA
/TYPE=XLSX
/FILE='P:\AG-Reese\Reese\Doktoranden\Wilshaus\Korr_VerhaltensweisenvsTag.xlsx'
/SHEET=name 'Tabelle2'
/CELLRANGE=FULL
/READNAMES=ON
/DATATYPEMIN PERCENTAGE=95.0
/HIDDEN IGNORE=YES.
EXECUTE.
DATASET NAME DataSet2 WINDOW=FRONT.
NONPAR CORR
/VARIABLES=Tag aggressivesVerhaltenggüanderemFohlen ängstlicheReaktionaufUmgebung Bewegungsspiel
Defekation fressen freudlicheinteraktionmitanderemPferd gegenseitigePflege gehen grasen
InteraktionmitBeobachter InteraktionmitPersonen jucktsichselbst liegenSeitenlage liegensternaleLage
passivesVerhalten reibenkratzenanObjekt ruhenimStehen Saugversuch scharren SpielmitObjekt
SpielSexualverhalten Spielkampf stehen trinken unterZwang urinieren Vokalisation wälzen
/PRINT=BOTH TWOTAIL NOSIG
/MISSING=PAIRWISE.
Nichtparametrische Korrelationen
[DataSet2]
Korrelationen
			Tag	aggressives Verhalten ggü anderem Fohlen	ängstliche Reaktion auf Umgebung	Bewegungsspiel	Defekation	fressen	freudliche interaktion mit anderem Pferd	gegenseitige Pflege	gehen	grasen	Interaktion mit Beobachter	Interaktion mit Personen	juckt sich selbst	liegen Seitenlage	liegen sternale Lage	passives Verhalten	reiben/kratzen an Objekt	ruhen im Stehen	Saugversuch	scharren	Spiel mit Objekt	Spiel Sexualverhalten	Spielkampf	stehen	trinken	unter Zwang	urinieren	Vokalisation	wälzen
Kendall-Tau-b	Tag	Korrelationskoeffizient	1	-0.666667	-0.333333	-1,000*	0.912871	0.333333	-0.666667	-0.912871	-1,000*	0.333333	-0.666667	-0.707107	-0.333333	0	0	-0.333333	-0.666667	0.333333	-0.333333	-0.666667	0	0.235702	-0.666667	0	-0.333333	-0.333333	-0.182574	-1,000*	-0.547723
		Sig. (2-seitig)		0.174231	0.496906		0.0709515	0.496906	0.174231	0.0709515		0.496906	0.174231	0.179712	0.496906	1	1	0.496906	0.174231	0.496906	0.496906	0.174231	1	0.654721	0.174231	1	0.496906	0.496906	0.717982		0.278599
		N	4	4	4	4	4	4	4	4	4	4	4	4	4	4	4	4	4	4	4	4	4	4	4	4	4	4	4	4	4
	aggressives Verhalten ggü anderem Fohlen	Korrelationskoeffizient	-0.666667	1	0.666667	0.666667	-0.912871	0	1,000*	0.912871	0.666667	-0.666667	0.333333	0.235702	0	-0.333333	-0.333333	0.666667	0.333333	0	0.666667	0.333333	0.333333	-0.707107	0.333333	0.333333	0.666667	0	0.182574	0.666667	0.182574					Dem Fohlen in bezug auf solziale interaktion Stressbereitende Verhaltensweisen
		Sig. (2-seitig)	0.174231		0.174231	0.174231	0.0709515	1		0.0709515	0.174231	0.174231	0.496906	0.654721	1	0.496906	0.496906	0.174231	0.496906	1	0.174231	0.496906	0.496906	0.179712	0.496906	0.496906	0.174231	1	0.717982	0.174231	0.717982					Dem Fohlen in bezug auf solziale interaktion Stressbewältigende Verhaltensweisen
		N	4	4	4	4	4	4	4	4	4	4	4	4	4	4	4	4	4	4	4	4	4	4	4	4	4	4	4	4	4					Ruheverhalten
	ängstliche Reaktion auf Umgebung	Korrelationskoeffizient	-0.333333	0.666667	1	0.333333	-0.547723	0.333333	0.666667	0.547723	0.333333	-1,000*	0	-0.235702	0.333333	-0.666667	-0.666667	1,000*	0	0.333333	0.333333	0	0	-0.707107	0	0.666667	1,000*	-0.333333	0.547723	0.333333	0.182574					Körperhaltungen
		Sig. (2-seitig)	0.496906	0.174231		0.496906	0.278599	0.496906	0.174231	0.278599	0.496906		1	0.654721	0.496906	0.174231	0.174231		1	0.496906	0.496906	1	1	0.179712	1	0.174231		0.496906	0.278599	0.496906	0.717982
		N	4	4	4	4	4	4	4	4	4	4	4	4	4	4	4	4	4	4	4	4	4	4	4	4	4	4	4	4	4
	Bewegungsspiel	Korrelationskoeffizient	-1,000**	0.666667	0.333333	1	-0.912871	-0.333333	0.666667	0.912871	1,000*	-0.333333	0.666667	0.707107	0.333333	0	0	0.333333	0.666667	-0.333333	0.333333	0.666667	0	-0.235702	0.666667	0	0.333333	0.333333	0.182574	1,000*	0.547723
		Sig. (2-seitig)		0.174231	0.496906		0.0709515	0.496906	0.174231	0.0709515		0.496906	0.174231	0.179712	0.496906	1	1	0.496906	0.174231	0.496906	0.496906	0.174231	1	0.654721	0.174231	1	0.496906	0.496906	0.717982		0.278599
		N	4	4	4	4	4	4	4	4	4	4	4	4	4	4	4	4	4	4	4	4	4	4	4	4	4	4	4	4	4
	Defekation	Korrelationskoeffizient	0.912871	-0.912871	-0.547723	-0.912871	1	0.182574	-0.912871	-1	-0.912871	0.547723	-0.547723	-0.516398	-0.182574	0.182574	0.182574	-0.547723	-0.547723	0.182574	-0.547723	-0.547723	-0.182574	0.516398	-0.547723	-0.182574	-0.547723	-0.182574	-0.2	-0.912871	-0.4
		Sig. (2-seitig)	0.0709515	0.0709515	0.278599	0.0709515		0.717982	0.0709515		0.0709515	0.278599	0.278599	0.345779	0.717982	0.717982	0.717982	0.278599	0.278599	0.717982	0.278599	0.278599	0.717982	0.345779	0.278599	0.717982	0.278599	0.717982	0.702056	0.0709515	0.444217
		N	4	4	4	4	4	4	4	4	4	4	4	4	4	4	4	4	4	4	4	4	4	4	4	4	4	4	4	4	4
	fressen	Korrelationskoeffizient	0.333333	0	0.333333	-0.333333	0.182574	1	0	-0.182574	-0.333333	-0.333333	0	-0.707107	-0.333333	0	-0.666667	0.333333	0	1,000*	0.333333	-0.666667	0.666667	-0.707107	0	0.666667	0.333333	-0.333333	-0.182574	-0.333333	-0.547723
		Sig. (2-seitig)	0.496906	1	0.496906	0.496906	0.717982		1	0.717982	0.496906	0.496906	1	0.179712	0.496906	1	0.174231	0.496906	1		0.496906	0.174231	0.174231	0.179712	1	0.174231	0.496906	0.496906	0.717982	0.496906	0.278599
		N	4	4	4	4	4	4	4	4	4	4	4	4	4	4	4	4	4	4	4	4	4	4	4	4	4	4	4	4	4
	freudliche interaktion mit anderem Pferd	Korrelationskoeffizient	-0.666667	1,000**	0.666667	0.666667	-0.912871	0	1	0.912871	0.666667	-0.666667	0.333333	0.235702	0	-0.333333	-0.333333	0.666667	0.333333	0	0.666667	0.333333	0.333333	-0.707107	0.333333	0.333333	0.666667	0	0.182574	0.666667	0.182574
		Sig. (2-seitig)	0.174231		0.174231	0.174231	0.0709515	1		0.0709515	0.174231	0.174231	0.496906	0.654721	1	0.496906	0.496906	0.174231	0.496906	1	0.174231	0.496906	0.496906	0.179712	0.496906	0.496906	0.174231	1	0.717982	0.174231	0.717982
		N	4	4	4	4	4	4	4	4	4	4	4	4	4	4	4	4	4	4	4	4	4	4	4	4	4	4	4	4	4
	gegenseitige Pflege	Korrelationskoeffizient	-0.912871	0.912871	0.547723	0.912871	-1,000**	-0.182574	0.912871	1	0.912871	-0.547723	0.547723	0.516398	0.182574	-0.182574	-0.182574	0.547723	0.547723	-0.182574	0.547723	0.547723	0.182574	-0.516398	0.547723	0.182574	0.547723	0.182574	0.2	0.912871	0.4
		Sig. (2-seitig)	0.0709515	0.0709515	0.278599	0.0709515		0.717982	0.0709515		0.0709515	0.278599	0.278599	0.345779	0.717982	0.717982	0.717982	0.278599	0.278599	0.717982	0.278599	0.278599	0.717982	0.345779	0.278599	0.717982	0.278599	0.717982	0.702056	0.0709515	0.444217
		N	4	4	4	4	4	4	4	4	4	4	4	4	4	4	4	4	4	4	4	4	4	4	4	4	4	4	4	4	4
	gehen	Korrelationskoeffizient	-1,000**	0.666667	0.333333	1,000**	-0.912871	-0.333333	0.666667	0.912871	1	-0.333333	0.666667	0.707107	0.333333	0	0	0.333333	0.666667	-0.333333	0.333333	0.666667	0	-0.235702	0.666667	0	0.333333	0.333333	0.182574	1,000*	0.547723
		Sig. (2-seitig)		0.174231	0.496906		0.0709515	0.496906	0.174231	0.0709515		0.496906	0.174231	0.179712	0.496906	1	1	0.496906	0.174231	0.496906	0.496906	0.174231	1	0.654721	0.174231	1	0.496906	0.496906	0.717982		0.278599
		N	4	4	4	4	4	4	4	4	4	4	4	4	4	4	4	4	4	4	4	4	4	4	4	4	4	4	4	4	4
	grasen	Korrelationskoeffizient	0.333333	-0.666667	-1,000**	-0.333333	0.547723	-0.333333	-0.666667	-0.547723	-0.333333	1	0	0.235702	-0.333333	0.666667	0.666667	-1,000*	0	-0.333333	-0.333333	0	0	0.707107	0	-0.666667	-1,000*	0.333333	-0.547723	-0.333333	-0.182574
		Sig. (2-seitig)	0.496906	0.174231		0.496906	0.278599	0.496906	0.174231	0.278599	0.496906		1	0.654721	0.496906	0.174231	0.174231		1	0.496906	0.496906	1	1	0.179712	1	0.174231		0.496906	0.278599	0.496906	0.717982
		N	4	4	4	4	4	4	4	4	4	4	4	4	4	4	4	4	4	4	4	4	4	4	4	4	4	4	4	4	4
	Interaktion mit Beobachter	Korrelationskoeffizient	-0.666667	0.333333	0	0.666667	-0.547723	0	0.333333	0.547723	0.666667	0	1	0.707107	0	0.333333	0.333333	0	1,000*	0	0.666667	0.333333	0.333333	-0.235702	1,000*	-0.333333	0	0.666667	-0.182574	0.666667	0.182574
		Sig. (2-seitig)	0.174231	0.496906	1	0.174231	0.278599	1	0.496906	0.278599	0.174231	1		0.179712	1	0.496906	0.496906	1		1	0.174231	0.496906	0.496906	0.654721		0.496906	1	0.174231	0.717982	0.174231	0.717982
		N	4	4	4	4	4	4	4	4	4	4	4	4	4	4	4	4	4	4	4	4	4	4	4	4	4	4	4	4	4
	Interaktion mit Personen	Korrelationskoeffizient	-0.707107	0.235702	-0.235702	0.707107	-0.516398	-0.707107	0.235702	0.516398	0.707107	0.235702	0.707107	1	0.235702	0.235702	0.707107	-0.235702	0.707107	-0.707107	0.235702	0.707107	-0.235702	0.333333	0.707107	-0.707107	-0.235702	0.707107	0	0.707107	0.516398
		Sig. (2-seitig)	0.179712	0.654721	0.654721	0.179712	0.345779	0.179712	0.654721	0.345779	0.179712	0.654721	0.179712		0.654721	0.654721	0.179712	0.654721	0.179712	0.179712	0.654721	0.179712	0.654721	0.563703	0.179712	0.179712	0.654721	0.179712	1	0.179712	0.345779
		N	4	4	4	4	4	4	4	4	4	4	4	4	4	4	4	4	4	4	4	4	4	4	4	4	4	4	4	4	4
	juckt sich selbst	Korrelationskoeffizient	-0.333333	0	0.333333	0.333333	-0.182574	-0.333333	0	0.182574	0.333333	-0.333333	0	0.235702	1	-0.666667	0	0.333333	0	-0.333333	-0.333333	0.666667	-0.666667	0.235702	0	0	0.333333	-0.333333	0.912871	0.333333	0.912871
		Sig. (2-seitig)	0.496906	1	0.496906	0.496906	0.717982	0.496906	1	0.717982	0.496906	0.496906	1	0.654721		0.174231	1	0.496906	1	0.496906	0.496906	0.174231	0.174231	0.654721	1	1	0.496906	0.496906	0.0709515	0.496906	0.0709515
		N	4	4	4	4	4	4	4	4	4	4	4	4	4	4	4	4	4	4	4	4	4	4	4	4	4	4	4	4	4
	liegen Seitenlage	Korrelationskoeffizient	0	-0.333333	-0.666667	0	0.182574	0	-0.333333	-0.182574	0	0.666667	0.333333	0.235702	-0.666667	1	0.333333	-0.666667	0.333333	0	0	-0.333333	0.333333	0.235702	0.333333	-0.333333	-0.666667	0.666667	-0.912871	0	-0.547723
		Sig. (2-seitig)	1	0.496906	0.174231	1	0.717982	1	0.496906	0.717982	1	0.174231	0.496906	0.654721	0.174231		0.496906	0.174231	0.496906	1	1	0.496906	0.496906	0.654721	0.496906	0.496906	0.174231	0.174231	0.0709515	1	0.278599
		N	4	4	4	4	4	4	4	4	4	4	4	4	4	4	4	4	4	4	4	4	4	4	4	4	4	4	4	4	4
	liegen sternale Lage	Korrelationskoeffizient	0	-0.333333	-0.666667	0	0.182574	-0.666667	-0.333333	-0.182574	0	0.666667	0.333333	0.707107	0	0.333333	1	-0.666667	0.333333	-0.666667	0	0.333333	-0.333333	0.707107	0.333333	-1,000*	-0.666667	0.666667	-0.182574	0	0.182574
		Sig. (2-seitig)	1	0.496906	0.174231	1	0.717982	0.174231	0.496906	0.717982	1	0.174231	0.496906	0.179712	1	0.496906		0.174231	0.496906	0.174231	1	0.496906	0.496906	0.179712	0.496906		0.174231	0.174231	0.717982	1	0.717982
		N	4	4	4	4	4	4	4	4	4	4	4	4	4	4	4	4	4	4	4	4	4	4	4	4	4	4	4	4	4
	passives Verhalten	Korrelationskoeffizient	-0.333333	0.666667	1,000**	0.333333	-0.547723	0.333333	0.666667	0.547723	0.333333	-1,000**	0	-0.235702	0.333333	-0.666667	-0.666667	1	0	0.333333	0.333333	0	0	-0.707107	0	0.666667	1,000*	-0.333333	0.547723	0.333333	0.182574
		Sig. (2-seitig)	0.496906	0.174231		0.496906	0.278599	0.496906	0.174231	0.278599	0.496906		1	0.654721	0.496906	0.174231	0.174231		1	0.496906	0.496906	1	1	0.179712	1	0.174231		0.496906	0.278599	0.496906	0.717982
		N	4	4	4	4	4	4	4	4	4	4	4	4	4	4	4	4	4	4	4	4	4	4	4	4	4	4	4	4	4
	reiben/kratzen an Objekt	Korrelationskoeffizient	-0.666667	0.333333	0	0.666667	-0.547723	0	0.333333	0.547723	0.666667	0	1,000**	0.707107	0	0.333333	0.333333	0	1	0	0.666667	0.333333	0.333333	-0.235702	1,000*	-0.333333	0	0.666667	-0.182574	0.666667	0.182574
		Sig. (2-seitig)	0.174231	0.496906	1	0.174231	0.278599	1	0.496906	0.278599	0.174231	1		0.179712	1	0.496906	0.496906	1		1	0.174231	0.496906	0.496906	0.654721		0.496906	1	0.174231	0.717982	0.174231	0.717982
		N	4	4	4	4	4	4	4	4	4	4	4	4	4	4	4	4	4	4	4	4	4	4	4	4	4	4	4	4	4
	ruhen im Stehen	Korrelationskoeffizient	0.333333	0	0.333333	-0.333333	0.182574	1,000**	0	-0.182574	-0.333333	-0.333333	0	-0.707107	-0.333333	0	-0.666667	0.333333	0	1	0.333333	-0.666667	0.666667	-0.707107	0	0.666667	0.333333	-0.333333	-0.182574	-0.333333	-0.547723
		Sig. (2-seitig)	0.496906	1	0.496906	0.496906	0.717982		1	0.717982	0.496906	0.496906	1	0.179712	0.496906	1	0.174231	0.496906	1		0.496906	0.174231	0.174231	0.179712	1	0.174231	0.496906	0.496906	0.717982	0.496906	0.278599
		N	4	4	4	4	4	4	4	4	4	4	4	4	4	4	4	4	4	4	4	4	4	4	4	4	4	4	4	4	4
	Saugversuch	Korrelationskoeffizient	-0.333333	0.666667	0.333333	0.333333	-0.547723	0.333333	0.666667	0.547723	0.333333	-0.333333	0.666667	0.235702	-0.333333	0	0	0.333333	0.666667	0.333333	1	0	0.666667	-0.707107	0.666667	0	0.333333	0.333333	-0.182574	0.333333	-0.182574
		Sig. (2-seitig)	0.496906	0.174231	0.496906	0.496906	0.278599	0.496906	0.174231	0.278599	0.496906	0.496906	0.174231	0.654721	0.496906	1	1	0.496906	0.174231	0.496906		1	0.174231	0.179712	0.174231	1	0.496906	0.496906	0.717982	0.496906	0.717982
		N	4	4	4	4	4	4	4	4	4	4	4	4	4	4	4	4	4	4	4	4	4	4	4	4	4	4	4	4	4
	scharren	Korrelationskoeffizient	-0.666667	0.333333	0	0.666667	-0.547723	-0.666667	0.333333	0.547723	0.666667	0	0.333333	0.707107	0.666667	-0.333333	0.333333	0	0.333333	-0.666667	0	1	-0.333333	0.235702	0.333333	-0.333333	0	0	0.547723	0.666667	0.912871
		Sig. (2-seitig)	0.174231	0.496906	1	0.174231	0.278599	0.174231	0.496906	0.278599	0.174231	1	0.496906	0.179712	0.174231	0.496906	0.496906	1	0.496906	0.174231	1		0.496906	0.654721	0.496906	0.496906	1	1	0.278599	0.174231	0.0709515
		N	4	4	4	4	4	4	4	4	4	4	4	4	4	4	4	4	4	4	4	4	4	4	4	4	4	4	4	4	4
	Spiel mit Objekt	Korrelationskoeffizient	0	0.333333	0	0	-0.182574	0.666667	0.333333	0.182574	0	0	0.333333	-0.235702	-0.666667	0.333333	-0.333333	0	0.333333	0.666667	0.666667	-0.333333	1	-0.707107	0.333333	0.333333	0	0	-0.547723	0	-0.547723
		Sig. (2-seitig)	1	0.496906	1	1	0.717982	0.174231	0.496906	0.717982	1	1	0.496906	0.654721	0.174231	0.496906	0.496906	1	0.496906	0.174231	0.174231	0.496906		0.179712	0.496906	0.496906	1	1	0.278599	1	0.278599
		N	4	4	4	4	4	4	4	4	4	4	4	4	4	4	4	4	4	4	4	4	4	4	4	4	4	4	4	4	4
	Spiel Sexualverhalten	Korrelationskoeffizient	0.235702	-0.707107	-0.707107	-0.235702	0.516398	-0.707107	-0.707107	-0.516398	-0.235702	0.707107	-0.235702	0.333333	0.235702	0.235702	0.707107	-0.707107	-0.235702	-0.707107	-0.707107	0.235702	-0.707107	1	-0.235702	-0.707107	-0.707107	0.235702	0	-0.235702	0.258199
		Sig. (2-seitig)	0.654721	0.179712	0.179712	0.654721	0.345779	0.179712	0.179712	0.345779	0.654721	0.179712	0.654721	0.563703	0.654721	0.654721	0.179712	0.179712	0.654721	0.179712	0.179712	0.654721	0.179712		0.654721	0.179712	0.179712	0.654721	1	0.654721	0.637352
		N	4	4	4	4	4	4	4	4	4	4	4	4	4	4	4	4	4	4	4	4	4	4	4	4	4	4	4	4	4
	Spielkampf	Korrelationskoeffizient	-0.666667	0.333333	0	0.666667	-0.547723	0	0.333333	0.547723	0.666667	0	1,000**	0.707107	0	0.333333	0.333333	0	1,000**	0	0.666667	0.333333	0.333333	-0.235702	1	-0.333333	0	0.666667	-0.182574	0.666667	0.182574
		Sig. (2-seitig)	0.174231	0.496906	1	0.174231	0.278599	1	0.496906	0.278599	0.174231	1		0.179712	1	0.496906	0.496906	1		1	0.174231	0.496906	0.496906	0.654721		0.496906	1	0.174231	0.717982	0.174231	0.717982
		N	4	4	4	4	4	4	4	4	4	4	4	4	4	4	4	4	4	4	4	4	4	4	4	4	4	4	4	4	4
	stehen	Korrelationskoeffizient	0	0.333333	0.666667	0	-0.182574	0.666667	0.333333	0.182574	0	-0.666667	-0.333333	-0.707107	0	-0.333333	-1,000**	0.666667	-0.333333	0.666667	0	-0.333333	0.333333	-0.707107	-0.333333	1	0.666667	-0.666667	0.182574	0	-0.182574
		Sig. (2-seitig)	1	0.496906	0.174231	1	0.717982	0.174231	0.496906	0.717982	1	0.174231	0.496906	0.179712	1	0.496906		0.174231	0.496906	0.174231	1	0.496906	0.496906	0.179712	0.496906		0.174231	0.174231	0.717982	1	0.717982
		N	4	4	4	4	4	4	4	4	4	4	4	4	4	4	4	4	4	4	4	4	4	4	4	4	4	4	4	4	4
	trinken	Korrelationskoeffizient	-0.333333	0.666667	1,000**	0.333333	-0.547723	0.333333	0.666667	0.547723	0.333333	-1,000**	0	-0.235702	0.333333	-0.666667	-0.666667	1,000**	0	0.333333	0.333333	0	0	-0.707107	0	0.666667	1	-0.333333	0.547723	0.333333	0.182574
		Sig. (2-seitig)	0.496906	0.174231		0.496906	0.278599	0.496906	0.174231	0.278599	0.496906		1	0.654721	0.496906	0.174231	0.174231		1	0.496906	0.496906	1	1	0.179712	1	0.174231		0.496906	0.278599	0.496906	0.717982
		N	4	4	4	4	4	4	4	4	4	4	4	4	4	4	4	4	4	4	4	4	4	4	4	4	4	4	4	4	4
	unter Zwang	Korrelationskoeffizient	-0.333333	0	-0.333333	0.333333	-0.182574	-0.333333	0	0.182574	0.333333	0.333333	0.666667	0.707107	-0.333333	0.666667	0.666667	-0.333333	0.666667	-0.333333	0.333333	0	0	0.235702	0.666667	-0.666667	-0.333333	1	-0.547723	0.333333	-0.182574
		Sig. (2-seitig)	0.496906	1	0.496906	0.496906	0.717982	0.496906	1	0.717982	0.496906	0.496906	0.174231	0.179712	0.496906	0.174231	0.174231	0.496906	0.174231	0.496906	0.496906	1	1	0.654721	0.174231	0.174231	0.496906		0.278599	0.496906	0.717982
		N	4	4	4	4	4	4	4	4	4	4	4	4	4	4	4	4	4	4	4	4	4	4	4	4	4	4	4	4	4
	urinieren	Korrelationskoeffizient	-0.182574	0.182574	0.547723	0.182574	-0.2	-0.182574	0.182574	0.2	0.182574	-0.547723	-0.182574	0	0.912871	-0.912871	-0.182574	0.547723	-0.182574	-0.182574	-0.182574	0.547723	-0.547723	0	-0.182574	0.182574	0.547723	-0.547723	1	0.182574	0.8
		Sig. (2-seitig)	0.717982	0.717982	0.278599	0.717982	0.702056	0.717982	0.717982	0.702056	0.717982	0.278599	0.717982	1	0.0709515	0.0709515	0.717982	0.278599	0.717982	0.717982	0.717982	0.278599	0.278599	1	0.717982	0.717982	0.278599	0.278599		0.717982	0.125971
		N	4	4	4	4	4	4	4	4	4	4	4	4	4	4	4	4	4	4	4	4	4	4	4	4	4	4	4	4	4
	Vokalisation	Korrelationskoeffizient	-1,000**	0.666667	0.333333	1,000**	-0.912871	-0.333333	0.666667	0.912871	1,000**	-0.333333	0.666667	0.707107	0.333333	0	0	0.333333	0.666667	-0.333333	0.333333	0.666667	0	-0.235702	0.666667	0	0.333333	0.333333	0.182574	1	0.547723
		Sig. (2-seitig)		0.174231	0.496906		0.0709515	0.496906	0.174231	0.0709515		0.496906	0.174231	0.179712	0.496906	1	1	0.496906	0.174231	0.496906	0.496906	0.174231	1	0.654721	0.174231	1	0.496906	0.496906	0.717982		0.278599
		N	4	4	4	4	4	4	4	4	4	4	4	4	4	4	4	4	4	4	4	4	4	4	4	4	4	4	4	4	4
	wälzen	Korrelationskoeffizient	-0.547723	0.182574	0.182574	0.547723	-0.4	-0.547723	0.182574	0.4	0.547723	-0.182574	0.182574	0.516398	0.912871	-0.547723	0.182574	0.182574	0.182574	-0.547723	-0.182574	0.912871	-0.547723	0.258199	0.182574	-0.182574	0.182574	-0.182574	0.8	0.547723	1
		Sig. (2-seitig)	0.278599	0.717982	0.717982	0.278599	0.444217	0.278599	0.717982	0.444217	0.278599	0.717982	0.717982	0.345779	0.0709515	0.278599	0.717982	0.717982	0.717982	0.278599	0.717982	0.0709515	0.278599	0.637352	0.717982	0.717982	0.717982	0.717982	0.125971	0.278599
		N	4	4	4	4	4	4	4	4	4	4	4	4	4	4	4	4	4	4	4	4	4	4	4	4	4	4	4	4	4
Spearman-Rho	Tag	Korrelationskoeffizient	1	-0.8	-0.4	-1,000**	0.948683	0.4	-0.8	-0.948683	-1,000**	0.4	-0.8	-0.774597	-0.4	0.2	-0.2	-0.4	-0.8	0.4	-0.6	-0.8	0	0.258199	-0.8	0.2	-0.4	-0.4	-0.316228	-1,000**	-0.632456
		Sig. (2-seitig)		0.2	0.6		0.0513167	0.6	0.2	0.0513167		0.6	0.2	0.225403	0.6	0.8	0.8	0.6	0.2	0.6	0.4	0.2	1	0.741801	0.2	0.8	0.6	0.6	0.683772		0.367544
		N	4	4	4	4	4	4	4	4	4	4	4	4	4	4	4	4	4	4	4	4	4	4	4	4	4	4	4	4	4
	aggressives Verhalten ggü anderem Fohlen	Korrelationskoeffizient	-0.8	1	0.8	0.8	-0.948683	0.2	1,000**	0.948683	0.8	-0.8	0.6	0.258199	0.2	-0.4	-0.4	0.8	0.6	0.2	0.8	0.4	0.4	-0.774597	0.6	0.4	0.8	0	0.316228	0.8	0.316228
		Sig. (2-seitig)	0.2		0.2	0.2	0.0513167	0.8		0.0513167	0.2	0.2	0.4	0.741801	0.8	0.6	0.6	0.2	0.4	0.8	0.2	0.6	0.6	0.225403	0.4	0.6	0.2	1	0.683772	0.2	0.683772
		N	4	4	4	4	4	4	4	4	4	4	4	4	4	4	4	4	4	4	4	4	4	4	4	4	4	4	4	4	4
	ängstliche Reaktion auf Umgebung	Korrelationskoeffizient	-0.4	0.8	1	0.4	-0.632456	0.4	0.8	0.632456	0.4	-1,000**	0	-0.258199	0.4	-0.8	-0.8	1,000**	0	0.4	0.4	0.2	0.2	-0.774597	0	0.8	1,000**	-0.6	0.632456	0.4	0.316228
		Sig. (2-seitig)	0.6	0.2		0.6	0.367544	0.6	0.2	0.367544	0.6		1	0.741801	0.6	0.2	0.2		1	0.6	0.6	0.8	0.8	0.225403	1	0.2		0.4	0.367544	0.6	0.683772
		N	4	4	4	4	4	4	4	4	4	4	4	4	4	4	4	4	4	4	4	4	4	4	4	4	4	4	4	4	4
	Bewegungsspiel	Korrelationskoeffizient	-1,000**	0.8	0.4	1	-0.948683	-0.4	0.8	0.948683	1,000**	-0.4	0.8	0.774597	0.4	-0.2	0.2	0.4	0.8	-0.4	0.6	0.8	0	-0.258199	0.8	-0.2	0.4	0.4	0.316228	1,000**	0.632456
		Sig. (2-seitig)		0.2	0.6		0.0513167	0.6	0.2	0.0513167		0.6	0.2	0.225403	0.6	0.8	0.8	0.6	0.2	0.6	0.4	0.2	1	0.741801	0.2	0.8	0.6	0.6	0.683772		0.367544
		N	4	4	4	4	4	4	4	4	4	4	4	4	4	4	4	4	4	4	4	4	4	4	4	4	4	4	4	4	4
	Defekation	Korrelationskoeffizient	0.948683	-0.948683	-0.632456	-0.948683	1	0.105409	-0.948683	-1,000**	-0.948683	0.632456	-0.737865	-0.544331	-0.316228	0.316228	0.105409	-0.632456	-0.737865	0.105409	-0.737865	-0.632456	-0.210819	0.544331	-0.737865	-0.105409	-0.632456	-0.210819	-0.333333	-0.948683	-0.5
		Sig. (2-seitig)	0.0513167	0.0513167	0.367544	0.0513167		0.894591	0.0513167		0.0513167	0.367544	0.262135	0.455669	0.683772	0.683772	0.894591	0.367544	0.262135	0.894591	0.262135	0.367544	0.789181	0.455669	0.262135	0.894591	0.367544	0.789181	0.666667	0.0513167	0.5
		N	4	4	4	4	4	4	4	4	4	4	4	4	4	4	4	4	4	4	4	4	4	4	4	4	4	4	4	4	4
	fressen	Korrelationskoeffizient	0.4	0.2	0.4	-0.4	0.105409	1	0.2	-0.105409	-0.4	-0.4	-0.2	-0.774597	-0.6	0	-0.8	0.4	-0.2	1,000**	0.4	-0.8	0.8	-0.774597	-0.2	0.8	0.4	-0.4	-0.316228	-0.4	-0.737865
		Sig. (2-seitig)	0.6	0.8	0.6	0.6	0.894591		0.8	0.894591	0.6	0.6	0.8	0.225403	0.4	1	0.2	0.6	0.8		0.6	0.2	0.2	0.225403	0.8	0.2	0.6	0.6	0.683772	0.6	0.262135
		N	4	4	4	4	4	4	4	4	4	4	4	4	4	4	4	4	4	4	4	4	4	4	4	4	4	4	4	4	4
	freudliche interaktion mit anderem Pferd	Korrelationskoeffizient	-0.8	1,000**	0.8	0.8	-0.948683	0.2	1	0.948683	0.8	-0.8	0.6	0.258199	0.2	-0.4	-0.4	0.8	0.6	0.2	0.8	0.4	0.4	-0.774597	0.6	0.4	0.8	0	0.316228	0.8	0.316228
		Sig. (2-seitig)	0.2		0.2	0.2	0.0513167	0.8		0.0513167	0.2	0.2	0.4	0.741801	0.8	0.6	0.6	0.2	0.4	0.8	0.2	0.6	0.6	0.225403	0.4	0.6	0.2	1	0.683772	0.2	0.683772
		N	4	4	4	4	4	4	4	4	4	4	4	4	4	4	4	4	4	4	4	4	4	4	4	4	4	4	4	4	4
	gegenseitige Pflege	Korrelationskoeffizient	-0.948683	0.948683	0.632456	0.948683	-1,000**	-0.105409	0.948683	1	0.948683	-0.632456	0.737865	0.544331	0.316228	-0.316228	-0.105409	0.632456	0.737865	-0.105409	0.737865	0.632456	0.210819	-0.544331	0.737865	0.105409	0.632456	0.210819	0.333333	0.948683	0.5
		Sig. (2-seitig)	0.0513167	0.0513167	0.367544	0.0513167		0.894591	0.0513167		0.0513167	0.367544	0.262135	0.455669	0.683772	0.683772	0.894591	0.367544	0.262135	0.894591	0.262135	0.367544	0.789181	0.455669	0.262135	0.894591	0.367544	0.789181	0.666667	0.0513167	0.5
		N	4	4	4	4	4	4	4	4	4	4	4	4	4	4	4	4	4	4	4	4	4	4	4	4	4	4	4	4	4
	gehen	Korrelationskoeffizient	-1,000**	0.8	0.4	1,000**	-0.948683	-0.4	0.8	0.948683	1	-0.4	0.8	0.774597	0.4	-0.2	0.2	0.4	0.8	-0.4	0.6	0.8	0	-0.258199	0.8	-0.2	0.4	0.4	0.316228	1,000**	0.632456
		Sig. (2-seitig)		0.2	0.6		0.0513167	0.6	0.2	0.0513167		0.6	0.2	0.225403	0.6	0.8	0.8	0.6	0.2	0.6	0.4	0.2	1	0.741801	0.2	0.8	0.6	0.6	0.683772		0.367544
		N	4	4	4	4	4	4	4	4	4	4	4	4	4	4	4	4	4	4	4	4	4	4	4	4	4	4	4	4	4
	grasen	Korrelationskoeffizient	0.4	-0.8	-1,000**	-0.4	0.632456	-0.4	-0.8	-0.632456	-0.4	1	0	0.258199	-0.4	0.8	0.8	-1,000**	0	-0.4	-0.4	-0.2	-0.2	0.774597	0	-0.8	-1,000**	0.6	-0.632456	-0.4	-0.316228
		Sig. (2-seitig)	0.6	0.2		0.6	0.367544	0.6	0.2	0.367544	0.6		1	0.741801	0.6	0.2	0.2		1	0.6	0.6	0.8	0.8	0.225403	1	0.2		0.4	0.367544	0.6	0.683772
		N	4	4	4	4	4	4	4	4	4	4	4	4	4	4	4	4	4	4	4	4	4	4	4	4	4	4	4	4	4
	Interaktion mit Beobachter	Korrelationskoeffizient	-0.8	0.6	0	0.8	-0.737865	-0.2	0.6	0.737865	0.8	0	1	0.774597	-0.2	0.4	0.4	0	1,000**	-0.2	0.8	0.4	0.4	-0.258199	1,000**	-0.4	0	0.8	-0.316228	0.8	0.105409
		Sig. (2-seitig)	0.2	0.4	1	0.2	0.262135	0.8	0.4	0.262135	0.2	1		0.225403	0.8	0.6	0.6	1		0.8	0.2	0.6	0.6	0.741801		0.6	1	0.2	0.683772	0.2	0.894591
		N	4	4	4	4	4	4	4	4	4	4	4	4	4	4	4	4	4	4	4	4	4	4	4	4	4	4	4	4	4
	Interaktion mit Personen	Korrelationskoeffizient	-0.774597	0.258199	-0.258199	0.774597	-0.544331	-0.774597	0.258199	0.544331	0.774597	0.258199	0.774597	1	0.258199	0.258199	0.774597	-0.258199	0.774597	-0.774597	0.258199	0.774597	-0.258199	0.333333	0.774597	-0.774597	-0.258199	0.774597	0	0.774597	0.544331
		Sig. (2-seitig)	0.225403	0.741801	0.741801	0.225403	0.455669	0.225403	0.741801	0.455669	0.225403	0.741801	0.225403		0.741801	0.741801	0.225403	0.741801	0.225403	0.225403	0.741801	0.225403	0.741801	0.666667	0.225403	0.225403	0.741801	0.225403	1	0.225403	0.455669
		N	4	4	4	4	4	4	4	4	4	4	4	4	4	4	4	4	4	4	4	4	4	4	4	4	4	4	4	4	4
	juckt sich selbst	Korrelationskoeffizient	-0.4	0.2	0.4	0.4	-0.316228	-0.6	0.2	0.316228	0.4	-0.4	-0.2	0.258199	1	-0.8	0	0.4	-0.2	-0.6	-0.4	0.8	-0.8	0.258199	-0.2	0	0.4	-0.4	0.948683	0.4	0.948683
		Sig. (2-seitig)	0.6	0.8	0.6	0.6	0.683772	0.4	0.8	0.683772	0.6	0.6	0.8	0.741801		0.2	1	0.6	0.8	0.4	0.6	0.2	0.2	0.741801	0.8	1	0.6	0.6	0.0513167	0.6	0.0513167
		N	4	4	4	4	4	4	4	4	4	4	4	4	4	4	4	4	4	4	4	4	4	4	4	4	4	4	4	4	4
	liegen Seitenlage	Korrelationskoeffizient	0.2	-0.4	-0.8	-0.2	0.316228	0	-0.4	-0.316228	-0.2	0.8	0.4	0.258199	-0.8	1	0.6	-0.8	0.4	0	0.2	-0.4	0.4	0.258199	0.4	-0.6	-0.8	0.8	-0.948683	-0.2	-0.632456
		Sig. (2-seitig)	0.8	0.6	0.2	0.8	0.683772	1	0.6	0.683772	0.8	0.2	0.6	0.741801	0.2		0.4	0.2	0.6	1	0.8	0.6	0.6	0.741801	0.6	0.4	0.2	0.2	0.0513167	0.8	0.367544
		N	4	4	4	4	4	4	4	4	4	4	4	4	4	4	4	4	4	4	4	4	4	4	4	4	4	4	4	4	4
	liegen sternale Lage	Korrelationskoeffizient	-0.2	-0.4	-0.8	0.2	0.105409	-0.8	-0.4	-0.105409	0.2	0.8	0.4	0.774597	0	0.6	1	-0.8	0.4	-0.8	-0.2	0.4	-0.4	0.774597	0.4	-1,000**	-0.8	0.8	-0.316228	0.2	0.210819
		Sig. (2-seitig)	0.8	0.6	0.2	0.8	0.894591	0.2	0.6	0.894591	0.8	0.2	0.6	0.225403	1	0.4		0.2	0.6	0.2	0.8	0.6	0.6	0.225403	0.6		0.2	0.2	0.683772	0.8	0.789181
		N	4	4	4	4	4	4	4	4	4	4	4	4	4	4	4	4	4	4	4	4	4	4	4	4	4	4	4	4	4
	passives Verhalten	Korrelationskoeffizient	-0.4	0.8	1,000**	0.4	-0.632456	0.4	0.8	0.632456	0.4	-1,000**	0	-0.258199	0.4	-0.8	-0.8	1	0	0.4	0.4	0.2	0.2	-0.774597	0	0.8	1,000**	-0.6	0.632456	0.4	0.316228
		Sig. (2-seitig)	0.6	0.2		0.6	0.367544	0.6	0.2	0.367544	0.6		1	0.741801	0.6	0.2	0.2		1	0.6	0.6	0.8	0.8	0.225403	1	0.2		0.4	0.367544	0.6	0.683772
		N	4	4	4	4	4	4	4	4	4	4	4	4	4	4	4	4	4	4	4	4	4	4	4	4	4	4	4	4	4
	reiben/kratzen an Objekt	Korrelationskoeffizient	-0.8	0.6	0	0.8	-0.737865	-0.2	0.6	0.737865	0.8	0	1,000**	0.774597	-0.2	0.4	0.4	0	1	-0.2	0.8	0.4	0.4	-0.258199	1,000**	-0.4	0	0.8	-0.316228	0.8	0.105409
		Sig. (2-seitig)	0.2	0.4	1	0.2	0.262135	0.8	0.4	0.262135	0.2	1		0.225403	0.8	0.6	0.6	1		0.8	0.2	0.6	0.6	0.741801		0.6	1	0.2	0.683772	0.2	0.894591
		N	4	4	4	4	4	4	4	4	4	4	4	4	4	4	4	4	4	4	4	4	4	4	4	4	4	4	4	4	4
	ruhen im Stehen	Korrelationskoeffizient	0.4	0.2	0.4	-0.4	0.105409	1,000**	0.2	-0.105409	-0.4	-0.4	-0.2	-0.774597	-0.6	0	-0.8	0.4	-0.2	1	0.4	-0.8	0.8	-0.774597	-0.2	0.8	0.4	-0.4	-0.316228	-0.4	-0.737865
		Sig. (2-seitig)	0.6	0.8	0.6	0.6	0.894591		0.8	0.894591	0.6	0.6	0.8	0.225403	0.4	1	0.2	0.6	0.8		0.6	0.2	0.2	0.225403	0.8	0.2	0.6	0.6	0.683772	0.6	0.262135
		N	4	4	4	4	4	4	4	4	4	4	4	4	4	4	4	4	4	4	4	4	4	4	4	4	4	4	4	4	4
	Saugversuch	Korrelationskoeffizient	-0.6	0.8	0.4	0.6	-0.737865	0.4	0.8	0.737865	0.6	-0.4	0.8	0.258199	-0.4	0.2	-0.2	0.4	0.8	0.4	1	0	0.8	-0.774597	0.8	0.2	0.4	0.4	-0.316228	0.6	-0.210819
		Sig. (2-seitig)	0.4	0.2	0.6	0.4	0.262135	0.6	0.2	0.262135	0.4	0.6	0.2	0.741801	0.6	0.8	0.8	0.6	0.2	0.6		1	0.2	0.225403	0.2	0.8	0.6	0.6	0.683772	0.4	0.789181
		N	4	4	4	4	4	4	4	4	4	4	4	4	4	4	4	4	4	4	4	4	4	4	4	4	4	4	4	4	4
	scharren	Korrelationskoeffizient	-0.8	0.4	0.2	0.8	-0.632456	-0.8	0.4	0.632456	0.8	-0.2	0.4	0.774597	0.8	-0.4	0.4	0.2	0.4	-0.8	0	1	-0.6	0.258199	0.4	-0.4	0.2	0.2	0.632456	0.8	0.948683
		Sig. (2-seitig)	0.2	0.6	0.8	0.2	0.367544	0.2	0.6	0.367544	0.2	0.8	0.6	0.225403	0.2	0.6	0.6	0.8	0.6	0.2	1		0.4	0.741801	0.6	0.6	0.8	0.8	0.367544	0.2	0.0513167
		N	4	4	4	4	4	4	4	4	4	4	4	4	4	4	4	4	4	4	4	4	4	4	4	4	4	4	4	4	4
	Spiel mit Objekt	Korrelationskoeffizient	0	0.4	0.2	0	-0.210819	0.8	0.4	0.210819	0	-0.2	0.4	-0.258199	-0.8	0.4	-0.4	0.2	0.4	0.8	0.8	-0.6	1	-0.774597	0.4	0.4	0.2	0.2	-0.632456	0	-0.737865
		Sig. (2-seitig)	1	0.6	0.8	1	0.789181	0.2	0.6	0.789181	1	0.8	0.6	0.741801	0.2	0.6	0.6	0.8	0.6	0.2	0.2	0.4		0.225403	0.6	0.6	0.8	0.8	0.367544	1	0.262135
		N	4	4	4	4	4	4	4	4	4	4	4	4	4	4	4	4	4	4	4	4	4	4	4	4	4	4	4	4	4
	Spiel Sexualverhalten	Korrelationskoeffizient	0.258199	-0.774597	-0.774597	-0.258199	0.544331	-0.774597	-0.774597	-0.544331	-0.258199	0.774597	-0.258199	0.333333	0.258199	0.258199	0.774597	-0.774597	-0.258199	-0.774597	-0.774597	0.258199	-0.774597	1	-0.258199	-0.774597	-0.774597	0.258199	0	-0.258199	0.272166
		Sig. (2-seitig)	0.741801	0.225403	0.225403	0.741801	0.455669	0.225403	0.225403	0.455669	0.741801	0.225403	0.741801	0.666667	0.741801	0.741801	0.225403	0.225403	0.741801	0.225403	0.225403	0.741801	0.225403		0.741801	0.225403	0.225403	0.741801	1	0.741801	0.727834
		N	4	4	4	4	4	4	4	4	4	4	4	4	4	4	4	4	4	4	4	4	4	4	4	4	4	4	4	4	4
	Spielkampf	Korrelationskoeffizient	-0.8	0.6	0	0.8	-0.737865	-0.2	0.6	0.737865	0.8	0	1,000**	0.774597	-0.2	0.4	0.4	0	1,000**	-0.2	0.8	0.4	0.4	-0.258199	1	-0.4	0	0.8	-0.316228	0.8	0.105409
		Sig. (2-seitig)	0.2	0.4	1	0.2	0.262135	0.8	0.4	0.262135	0.2	1		0.225403	0.8	0.6	0.6	1		0.8	0.2	0.6	0.6	0.741801		0.6	1	0.2	0.683772	0.2	0.894591
		N	4	4	4	4	4	4	4	4	4	4	4	4	4	4	4	4	4	4	4	4	4	4	4	4	4	4	4	4	4
	stehen	Korrelationskoeffizient	0.2	0.4	0.8	-0.2	-0.105409	0.8	0.4	0.105409	-0.2	-0.8	-0.4	-0.774597	0	-0.6	-1,000**	0.8	-0.4	0.8	0.2	-0.4	0.4	-0.774597	-0.4	1	0.8	-0.8	0.316228	-0.2	-0.210819
		Sig. (2-seitig)	0.8	0.6	0.2	0.8	0.894591	0.2	0.6	0.894591	0.8	0.2	0.6	0.225403	1	0.4		0.2	0.6	0.2	0.8	0.6	0.6	0.225403	0.6		0.2	0.2	0.683772	0.8	0.789181
		N	4	4	4	4	4	4	4	4	4	4	4	4	4	4	4	4	4	4	4	4	4	4	4	4	4	4	4	4	4
	trinken	Korrelationskoeffizient	-0.4	0.8	1,000**	0.4	-0.632456	0.4	0.8	0.632456	0.4	-1,000**	0	-0.258199	0.4	-0.8	-0.8	1,000**	0	0.4	0.4	0.2	0.2	-0.774597	0	0.8	1	-0.6	0.632456	0.4	0.316228
		Sig. (2-seitig)	0.6	0.2		0.6	0.367544	0.6	0.2	0.367544	0.6		1	0.741801	0.6	0.2	0.2		1	0.6	0.6	0.8	0.8	0.225403	1	0.2		0.4	0.367544	0.6	0.683772
		N	4	4	4	4	4	4	4	4	4	4	4	4	4	4	4	4	4	4	4	4	4	4	4	4	4	4	4	4	4
	unter Zwang	Korrelationskoeffizient	-0.4	0	-0.6	0.4	-0.210819	-0.4	0	0.210819	0.4	0.6	0.8	0.774597	-0.4	0.8	0.8	-0.6	0.8	-0.4	0.4	0.2	0.2	0.258199	0.8	-0.8	-0.6	1	-0.632456	0.4	-0.105409
		Sig. (2-seitig)	0.6	1	0.4	0.6	0.789181	0.6	1	0.789181	0.6	0.4	0.2	0.225403	0.6	0.2	0.2	0.4	0.2	0.6	0.6	0.8	0.8	0.741801	0.2	0.2	0.4		0.367544	0.6	0.894591
		N	4	4	4	4	4	4	4	4	4	4	4	4	4	4	4	4	4	4	4	4	4	4	4	4	4	4	4	4	4
	urinieren	Korrelationskoeffizient	-0.316228	0.316228	0.632456	0.316228	-0.333333	-0.316228	0.316228	0.333333	0.316228	-0.632456	-0.316228	0	0.948683	-0.948683	-0.316228	0.632456	-0.316228	-0.316228	-0.316228	0.632456	-0.632456	0	-0.316228	0.316228	0.632456	-0.632456	1	0.316228	0.833333
		Sig. (2-seitig)	0.683772	0.683772	0.367544	0.683772	0.666667	0.683772	0.683772	0.666667	0.683772	0.367544	0.683772	1	0.0513167	0.0513167	0.683772	0.367544	0.683772	0.683772	0.683772	0.367544	0.367544	1	0.683772	0.683772	0.367544	0.367544		0.683772	0.166667
		N	4	4	4	4	4	4	4	4	4	4	4	4	4	4	4	4	4	4	4	4	4	4	4	4	4	4	4	4	4
	Vokalisation	Korrelationskoeffizient	-1,000**	0.8	0.4	1,000**	-0.948683	-0.4	0.8	0.948683	1,000**	-0.4	0.8	0.774597	0.4	-0.2	0.2	0.4	0.8	-0.4	0.6	0.8	0	-0.258199	0.8	-0.2	0.4	0.4	0.316228	1	0.632456
		Sig. (2-seitig)		0.2	0.6		0.0513167	0.6	0.2	0.0513167		0.6	0.2	0.225403	0.6	0.8	0.8	0.6	0.2	0.6	0.4	0.2	1	0.741801	0.2	0.8	0.6	0.6	0.683772		0.367544
		N	4	4	4	4	4	4	4	4	4	4	4	4	4	4	4	4	4	4	4	4	4	4	4	4	4	4	4	4	4
	wälzen	Korrelationskoeffizient	-0.632456	0.316228	0.316228	0.632456	-0.5	-0.737865	0.316228	0.5	0.632456	-0.316228	0.105409	0.544331	0.948683	-0.632456	0.210819	0.316228	0.105409	-0.737865	-0.210819	0.948683	-0.737865	0.272166	0.105409	-0.210819	0.316228	-0.105409	0.833333	0.632456	1
		Sig. (2-seitig)	0.367544	0.683772	0.683772	0.367544	0.5	0.262135	0.683772	0.5	0.367544	0.683772	0.894591	0.455669	0.0513167	0.367544	0.789181	0.683772	0.894591	0.262135	0.789181	0.0513167	0.262135	0.727834	0.894591	0.789181	0.683772	0.894591	0.166667	0.367544
		N	4	4	4	4	4	4	4	4	4	4	4	4	4	4	4	4	4	4	4	4	4	4	4	4	4	4	4	4	4
*. Die Korrelation ist auf dem 0,05 Niveau signifikant (zweiseitig).
**. Die Korrelation ist auf dem 0,01 Niveau signifikant (zweiseitig).
NONPAR CORR
/VARIABLES=Tag aggressivesVerhaltenggüanderemFohlen ängstlicheReaktionaufUmgebung Bewegungsspiel
Defekation fressen freudlicheinteraktionmitanderemPferd gegenseitigePflege gehen grasen
InteraktionmitBeobachter InteraktionmitPersonen jucktsichselbst liegenSeitenlage liegensternaleLage
passivesVerhalten reibenkratzenanObjekt ruhenimStehen Saugversuch scharren SpielmitObjekt
SpielSexualverhalten Spielkampf stehen trinken unterZwang urinieren Vokalisation wälzen
/PRINT=SPEARMAN TWOTAIL NOSIG
/MISSING=PAIRWISE.
Nichtparametrische Korrelationen
Korrelationen
			Tag	aggressives Verhalten ggü anderem Fohlen	ängstliche Reaktion auf Umgebung	Bewegungsspiel	Defekation	fressen	freudliche interaktion mit anderem Pferd	gegenseitige Pflege	gehen	grasen	Interaktion mit Beobachter	Interaktion mit Personen	juckt sich selbst	liegen Seitenlage	liegen sternale Lage	passives Verhalten	reiben/kratzen an Objekt	ruhen im Stehen	Saugversuch	scharren	Spiel mit Objekt	Spiel Sexualverhalten	Spielkampf	stehen	trinken	unter Zwang	urinieren	Vokalisation	wälzen
Spearman-Rho	Tag	Korrelationskoeffizient	1	-0.8	-0.4	-1,000**	0.948683	0.4	-0.8	-0.948683	-1,000**	0.4	-0.8	-0.774597	-0.4	0.2	-0.2	-0.4	-0.8	0.4	-0.6	-0.8	0	0.258199	-0.8	0.2	-0.4	-0.4	-0.316228	-1,000**	-0.632456
		Sig. (2-seitig)		0.2	0.6		0.0513167	0.6	0.2	0.0513167		0.6	0.2	0.225403	0.6	0.8	0.8	0.6	0.2	0.6	0.4	0.2	1	0.741801	0.2	0.8	0.6	0.6	0.683772		0.367544
		N	4	4	4	4	4	4	4	4	4	4	4	4	4	4	4	4	4	4	4	4	4	4	4	4	4	4	4	4	4
	aggressives Verhalten ggü anderem Fohlen	Korrelationskoeffizient	-0.8	1	0.8	0.8	-0.948683	0.2	1,000**	0.948683	0.8	-0.8	0.6	0.258199	0.2	-0.4	-0.4	0.8	0.6	0.2	0.8	0.4	0.4	-0.774597	0.6	0.4	0.8	0	0.316228	0.8	0.316228
		Sig. (2-seitig)	0.2		0.2	0.2	0.0513167	0.8		0.0513167	0.2	0.2	0.4	0.741801	0.8	0.6	0.6	0.2	0.4	0.8	0.2	0.6	0.6	0.225403	0.4	0.6	0.2	1	0.683772	0.2	0.683772
		N	4	4	4	4	4	4	4	4	4	4	4	4	4	4	4	4	4	4	4	4	4	4	4	4	4	4	4	4	4
	ängstliche Reaktion auf Umgebung	Korrelationskoeffizient	-0.4	0.8	1	0.4	-0.632456	0.4	0.8	0.632456	0.4	-1,000**	0	-0.258199	0.4	-0.8	-0.8	1,000**	0	0.4	0.4	0.2	0.2	-0.774597	0	0.8	1,000**	-0.6	0.632456	0.4	0.316228
		Sig. (2-seitig)	0.6	0.2		0.6	0.367544	0.6	0.2	0.367544	0.6		1	0.741801	0.6	0.2	0.2		1	0.6	0.6	0.8	0.8	0.225403	1	0.2		0.4	0.367544	0.6	0.683772
		N	4	4	4	4	4	4	4	4	4	4	4	4	4	4	4	4	4	4	4	4	4	4	4	4	4	4	4	4	4
	Bewegungsspiel	Korrelationskoeffizient	-1,000**	0.8	0.4	1	-0.948683	-0.4	0.8	0.948683	1,000**	-0.4	0.8	0.774597	0.4	-0.2	0.2	0.4	0.8	-0.4	0.6	0.8	0	-0.258199	0.8	-0.2	0.4	0.4	0.316228	1,000**	0.632456
		Sig. (2-seitig)		0.2	0.6		0.0513167	0.6	0.2	0.0513167		0.6	0.2	0.225403	0.6	0.8	0.8	0.6	0.2	0.6	0.4	0.2	1	0.741801	0.2	0.8	0.6	0.6	0.683772		0.367544
		N	4	4	4	4	4	4	4	4	4	4	4	4	4	4	4	4	4	4	4	4	4	4	4	4	4	4	4	4	4
	Defekation	Korrelationskoeffizient	0.948683	-0.948683	-0.632456	-0.948683	1	0.105409	-0.948683	-1,000**	-0.948683	0.632456	-0.737865	-0.544331	-0.316228	0.316228	0.105409	-0.632456	-0.737865	0.105409	-0.737865	-0.632456	-0.210819	0.544331	-0.737865	-0.105409	-0.632456	-0.210819	-0.333333	-0.948683	-0.5
		Sig. (2-seitig)	0.0513167	0.0513167	0.367544	0.0513167		0.894591	0.0513167		0.0513167	0.367544	0.262135	0.455669	0.683772	0.683772	0.894591	0.367544	0.262135	0.894591	0.262135	0.367544	0.789181	0.455669	0.262135	0.894591	0.367544	0.789181	0.666667	0.0513167	0.5
		N	4	4	4	4	4	4	4	4	4	4	4	4	4	4	4	4	4	4	4	4	4	4	4	4	4	4	4	4	4
	fressen	Korrelationskoeffizient	0.4	0.2	0.4	-0.4	0.105409	1	0.2	-0.105409	-0.4	-0.4	-0.2	-0.774597	-0.6	0	-0.8	0.4	-0.2	1,000**	0.4	-0.8	0.8	-0.774597	-0.2	0.8	0.4	-0.4	-0.316228	-0.4	-0.737865
		Sig. (2-seitig)	0.6	0.8	0.6	0.6	0.894591		0.8	0.894591	0.6	0.6	0.8	0.225403	0.4	1	0.2	0.6	0.8		0.6	0.2	0.2	0.225403	0.8	0.2	0.6	0.6	0.683772	0.6	0.262135
		N	4	4	4	4	4	4	4	4	4	4	4	4	4	4	4	4	4	4	4	4	4	4	4	4	4	4	4	4	4
	freudliche interaktion mit anderem Pferd	Korrelationskoeffizient	-0.8	1,000**	0.8	0.8	-0.948683	0.2	1	0.948683	0.8	-0.8	0.6	0.258199	0.2	-0.4	-0.4	0.8	0.6	0.2	0.8	0.4	0.4	-0.774597	0.6	0.4	0.8	0	0.316228	0.8	0.316228
		Sig. (2-seitig)	0.2		0.2	0.2	0.0513167	0.8		0.0513167	0.2	0.2	0.4	0.741801	0.8	0.6	0.6	0.2	0.4	0.8	0.2	0.6	0.6	0.225403	0.4	0.6	0.2	1	0.683772	0.2	0.683772
		N	4	4	4	4	4	4	4	4	4	4	4	4	4	4	4	4	4	4	4	4	4	4	4	4	4	4	4	4	4
	gegenseitige Pflege	Korrelationskoeffizient	-0.948683	0.948683	0.632456	0.948683	-1,000**	-0.105409	0.948683	1	0.948683	-0.632456	0.737865	0.544331	0.316228	-0.316228	-0.105409	0.632456	0.737865	-0.105409	0.737865	0.632456	0.210819	-0.544331	0.737865	0.105409	0.632456	0.210819	0.333333	0.948683	0.5
		Sig. (2-seitig)	0.0513167	0.0513167	0.367544	0.0513167		0.894591	0.0513167		0.0513167	0.367544	0.262135	0.455669	0.683772	0.683772	0.894591	0.367544	0.262135	0.894591	0.262135	0.367544	0.789181	0.455669	0.262135	0.894591	0.367544	0.789181	0.666667	0.0513167	0.5
		N	4	4	4	4	4	4	4	4	4	4	4	4	4	4	4	4	4	4	4	4	4	4	4	4	4	4	4	4	4
	gehen	Korrelationskoeffizient	-1,000**	0.8	0.4	1,000**	-0.948683	-0.4	0.8	0.948683	1	-0.4	0.8	0.774597	0.4	-0.2	0.2	0.4	0.8	-0.4	0.6	0.8	0	-0.258199	0.8	-0.2	0.4	0.4	0.316228	1,000**	0.632456
		Sig. (2-seitig)		0.2	0.6		0.0513167	0.6	0.2	0.0513167		0.6	0.2	0.225403	0.6	0.8	0.8	0.6	0.2	0.6	0.4	0.2	1	0.741801	0.2	0.8	0.6	0.6	0.683772		0.367544
		N	4	4	4	4	4	4	4	4	4	4	4	4	4	4	4	4	4	4	4	4	4	4	4	4	4	4	4	4	4
	grasen	Korrelationskoeffizient	0.4	-0.8	-1,000**	-0.4	0.632456	-0.4	-0.8	-0.632456	-0.4	1	0	0.258199	-0.4	0.8	0.8	-1,000**	0	-0.4	-0.4	-0.2	-0.2	0.774597	0	-0.8	-1,000**	0.6	-0.632456	-0.4	-0.316228
		Sig. (2-seitig)	0.6	0.2		0.6	0.367544	0.6	0.2	0.367544	0.6		1	0.741801	0.6	0.2	0.2		1	0.6	0.6	0.8	0.8	0.225403	1	0.2		0.4	0.367544	0.6	0.683772
		N	4	4	4	4	4	4	4	4	4	4	4	4	4	4	4	4	4	4	4	4	4	4	4	4	4	4	4	4	4
	Interaktion mit Beobachter	Korrelationskoeffizient	-0.8	0.6	0	0.8	-0.737865	-0.2	0.6	0.737865	0.8	0	1	0.774597	-0.2	0.4	0.4	0	1,000**	-0.2	0.8	0.4	0.4	-0.258199	1,000**	-0.4	0	0.8	-0.316228	0.8	0.105409
		Sig. (2-seitig)	0.2	0.4	1	0.2	0.262135	0.8	0.4	0.262135	0.2	1		0.225403	0.8	0.6	0.6	1		0.8	0.2	0.6	0.6	0.741801		0.6	1	0.2	0.683772	0.2	0.894591
		N	4	4	4	4	4	4	4	4	4	4	4	4	4	4	4	4	4	4	4	4	4	4	4	4	4	4	4	4	4
	Interaktion mit Personen	Korrelationskoeffizient	-0.774597	0.258199	-0.258199	0.774597	-0.544331	-0.774597	0.258199	0.544331	0.774597	0.258199	0.774597	1	0.258199	0.258199	0.774597	-0.258199	0.774597	-0.774597	0.258199	0.774597	-0.258199	0.333333	0.774597	-0.774597	-0.258199	0.774597	0	0.774597	0.544331
		Sig. (2-seitig)	0.225403	0.741801	0.741801	0.225403	0.455669	0.225403	0.741801	0.455669	0.225403	0.741801	0.225403		0.741801	0.741801	0.225403	0.741801	0.225403	0.225403	0.741801	0.225403	0.741801	0.666667	0.225403	0.225403	0.741801	0.225403	1	0.225403	0.455669
		N	4	4	4	4	4	4	4	4	4	4	4	4	4	4	4	4	4	4	4	4	4	4	4	4	4	4	4	4	4
	juckt sich selbst	Korrelationskoeffizient	-0.4	0.2	0.4	0.4	-0.316228	-0.6	0.2	0.316228	0.4	-0.4	-0.2	0.258199	1	-0.8	0	0.4	-0.2	-0.6	-0.4	0.8	-0.8	0.258199	-0.2	0	0.4	-0.4	0.948683	0.4	0.948683
		Sig. (2-seitig)	0.6	0.8	0.6	0.6	0.683772	0.4	0.8	0.683772	0.6	0.6	0.8	0.741801		0.2	1	0.6	0.8	0.4	0.6	0.2	0.2	0.741801	0.8	1	0.6	0.6	0.0513167	0.6	0.0513167
		N	4	4	4	4	4	4	4	4	4	4	4	4	4	4	4	4	4	4	4	4	4	4	4	4	4	4	4	4	4
	liegen Seitenlage	Korrelationskoeffizient	0.2	-0.4	-0.8	-0.2	0.316228	0	-0.4	-0.316228	-0.2	0.8	0.4	0.258199	-0.8	1	0.6	-0.8	0.4	0	0.2	-0.4	0.4	0.258199	0.4	-0.6	-0.8	0.8	-0.948683	-0.2	-0.632456
		Sig. (2-seitig)	0.8	0.6	0.2	0.8	0.683772	1	0.6	0.683772	0.8	0.2	0.6	0.741801	0.2		0.4	0.2	0.6	1	0.8	0.6	0.6	0.741801	0.6	0.4	0.2	0.2	0.0513167	0.8	0.367544
		N	4	4	4	4	4	4	4	4	4	4	4	4	4	4	4	4	4	4	4	4	4	4	4	4	4	4	4	4	4
	liegen sternale Lage	Korrelationskoeffizient	-0.2	-0.4	-0.8	0.2	0.105409	-0.8	-0.4	-0.105409	0.2	0.8	0.4	0.774597	0	0.6	1	-0.8	0.4	-0.8	-0.2	0.4	-0.4	0.774597	0.4	-1,000**	-0.8	0.8	-0.316228	0.2	0.210819
		Sig. (2-seitig)	0.8	0.6	0.2	0.8	0.894591	0.2	0.6	0.894591	0.8	0.2	0.6	0.225403	1	0.4		0.2	0.6	0.2	0.8	0.6	0.6	0.225403	0.6		0.2	0.2	0.683772	0.8	0.789181
		N	4	4	4	4	4	4	4	4	4	4	4	4	4	4	4	4	4	4	4	4	4	4	4	4	4	4	4	4	4
	passives Verhalten	Korrelationskoeffizient	-0.4	0.8	1,000**	0.4	-0.632456	0.4	0.8	0.632456	0.4	-1,000**	0	-0.258199	0.4	-0.8	-0.8	1	0	0.4	0.4	0.2	0.2	-0.774597	0	0.8	1,000**	-0.6	0.632456	0.4	0.316228
		Sig. (2-seitig)	0.6	0.2		0.6	0.367544	0.6	0.2	0.367544	0.6		1	0.741801	0.6	0.2	0.2		1	0.6	0.6	0.8	0.8	0.225403	1	0.2		0.4	0.367544	0.6	0.683772
		N	4	4	4	4	4	4	4	4	4	4	4	4	4	4	4	4	4	4	4	4	4	4	4	4	4	4	4	4	4
	reiben/kratzen an Objekt	Korrelationskoeffizient	-0.8	0.6	0	0.8	-0.737865	-0.2	0.6	0.737865	0.8	0	1,000**	0.774597	-0.2	0.4	0.4	0	1	-0.2	0.8	0.4	0.4	-0.258199	1,000**	-0.4	0	0.8	-0.316228	0.8	0.105409
		Sig. (2-seitig)	0.2	0.4	1	0.2	0.262135	0.8	0.4	0.262135	0.2	1		0.225403	0.8	0.6	0.6	1		0.8	0.2	0.6	0.6	0.741801		0.6	1	0.2	0.683772	0.2	0.894591
		N	4	4	4	4	4	4	4	4	4	4	4	4	4	4	4	4	4	4	4	4	4	4	4	4	4	4	4	4	4
	ruhen im Stehen	Korrelationskoeffizient	0.4	0.2	0.4	-0.4	0.105409	1,000**	0.2	-0.105409	-0.4	-0.4	-0.2	-0.774597	-0.6	0	-0.8	0.4	-0.2	1	0.4	-0.8	0.8	-0.774597	-0.2	0.8	0.4	-0.4	-0.316228	-0.4	-0.737865
		Sig. (2-seitig)	0.6	0.8	0.6	0.6	0.894591		0.8	0.894591	0.6	0.6	0.8	0.225403	0.4	1	0.2	0.6	0.8		0.6	0.2	0.2	0.225403	0.8	0.2	0.6	0.6	0.683772	0.6	0.262135
		N	4	4	4	4	4	4	4	4	4	4	4	4	4	4	4	4	4	4	4	4	4	4	4	4	4	4	4	4	4
	Saugversuch	Korrelationskoeffizient	-0.6	0.8	0.4	0.6	-0.737865	0.4	0.8	0.737865	0.6	-0.4	0.8	0.258199	-0.4	0.2	-0.2	0.4	0.8	0.4	1	0	0.8	-0.774597	0.8	0.2	0.4	0.4	-0.316228	0.6	-0.210819
		Sig. (2-seitig)	0.4	0.2	0.6	0.4	0.262135	0.6	0.2	0.262135	0.4	0.6	0.2	0.741801	0.6	0.8	0.8	0.6	0.2	0.6		1	0.2	0.225403	0.2	0.8	0.6	0.6	0.683772	0.4	0.789181
		N	4	4	4	4	4	4	4	4	4	4	4	4	4	4	4	4	4	4	4	4	4	4	4	4	4	4	4	4	4
	scharren	Korrelationskoeffizient	-0.8	0.4	0.2	0.8	-0.632456	-0.8	0.4	0.632456	0.8	-0.2	0.4	0.774597	0.8	-0.4	0.4	0.2	0.4	-0.8	0	1	-0.6	0.258199	0.4	-0.4	0.2	0.2	0.632456	0.8	0.948683
		Sig. (2-seitig)	0.2	0.6	0.8	0.2	0.367544	0.2	0.6	0.367544	0.2	0.8	0.6	0.225403	0.2	0.6	0.6	0.8	0.6	0.2	1		0.4	0.741801	0.6	0.6	0.8	0.8	0.367544	0.2	0.0513167
		N	4	4	4	4	4	4	4	4	4	4	4	4	4	4	4	4	4	4	4	4	4	4	4	4	4	4	4	4	4
	Spiel mit Objekt	Korrelationskoeffizient	0	0.4	0.2	0	-0.210819	0.8	0.4	0.210819	0	-0.2	0.4	-0.258199	-0.8	0.4	-0.4	0.2	0.4	0.8	0.8	-0.6	1	-0.774597	0.4	0.4	0.2	0.2	-0.632456	0	-0.737865
		Sig. (2-seitig)	1	0.6	0.8	1	0.789181	0.2	0.6	0.789181	1	0.8	0.6	0.741801	0.2	0.6	0.6	0.8	0.6	0.2	0.2	0.4		0.225403	0.6	0.6	0.8	0.8	0.367544	1	0.262135
		N	4	4	4	4	4	4	4	4	4	4	4	4	4	4	4	4	4	4	4	4	4	4	4	4	4	4	4	4	4
	Spiel Sexualverhalten	Korrelationskoeffizient	0.258199	-0.774597	-0.774597	-0.258199	0.544331	-0.774597	-0.774597	-0.544331	-0.258199	0.774597	-0.258199	0.333333	0.258199	0.258199	0.774597	-0.774597	-0.258199	-0.774597	-0.774597	0.258199	-0.774597	1	-0.258199	-0.774597	-0.774597	0.258199	0	-0.258199	0.272166
		Sig. (2-seitig)	0.741801	0.225403	0.225403	0.741801	0.455669	0.225403	0.225403	0.455669	0.741801	0.225403	0.741801	0.666667	0.741801	0.741801	0.225403	0.225403	0.741801	0.225403	0.225403	0.741801	0.225403		0.741801	0.225403	0.225403	0.741801	1	0.741801	0.727834
		N	4	4	4	4	4	4	4	4	4	4	4	4	4	4	4	4	4	4	4	4	4	4	4	4	4	4	4	4	4
	Spielkampf	Korrelationskoeffizient	-0.8	0.6	0	0.8	-0.737865	-0.2	0.6	0.737865	0.8	0	1,000**	0.774597	-0.2	0.4	0.4	0	1,000**	-0.2	0.8	0.4	0.4	-0.258199	1	-0.4	0	0.8	-0.316228	0.8	0.105409
		Sig. (2-seitig)	0.2	0.4	1	0.2	0.262135	0.8	0.4	0.262135	0.2	1		0.225403	0.8	0.6	0.6	1		0.8	0.2	0.6	0.6	0.741801		0.6	1	0.2	0.683772	0.2	0.894591
		N	4	4	4	4	4	4	4	4	4	4	4	4	4	4	4	4	4	4	4	4	4	4	4	4	4	4	4	4	4
	stehen	Korrelationskoeffizient	0.2	0.4	0.8	-0.2	-0.105409	0.8	0.4	0.105409	-0.2	-0.8	-0.4	-0.774597	0	-0.6	-1,000**	0.8	-0.4	0.8	0.2	-0.4	0.4	-0.774597	-0.4	1	0.8	-0.8	0.316228	-0.2	-0.210819
		Sig. (2-seitig)	0.8	0.6	0.2	0.8	0.894591	0.2	0.6	0.894591	0.8	0.2	0.6	0.225403	1	0.4		0.2	0.6	0.2	0.8	0.6	0.6	0.225403	0.6		0.2	0.2	0.683772	0.8	0.789181
		N	4	4	4	4	4	4	4	4	4	4	4	4	4	4	4	4	4	4	4	4	4	4	4	4	4	4	4	4	4
	trinken	Korrelationskoeffizient	-0.4	0.8	1,000**	0.4	-0.632456	0.4	0.8	0.632456	0.4	-1,000**	0	-0.258199	0.4	-0.8	-0.8	1,000**	0	0.4	0.4	0.2	0.2	-0.774597	0	0.8	1	-0.6	0.632456	0.4	0.316228
		Sig. (2-seitig)	0.6	0.2		0.6	0.367544	0.6	0.2	0.367544	0.6		1	0.741801	0.6	0.2	0.2		1	0.6	0.6	0.8	0.8	0.225403	1	0.2		0.4	0.367544	0.6	0.683772
		N	4	4	4	4	4	4	4	4	4	4	4	4	4	4	4	4	4	4	4	4	4	4	4	4	4	4	4	4	4
	unter Zwang	Korrelationskoeffizient	-0.4	0	-0.6	0.4	-0.210819	-0.4	0	0.210819	0.4	0.6	0.8	0.774597	-0.4	0.8	0.8	-0.6	0.8	-0.4	0.4	0.2	0.2	0.258199	0.8	-0.8	-0.6	1	-0.632456	0.4	-0.105409
		Sig. (2-seitig)	0.6	1	0.4	0.6	0.789181	0.6	1	0.789181	0.6	0.4	0.2	0.225403	0.6	0.2	0.2	0.4	0.2	0.6	0.6	0.8	0.8	0.741801	0.2	0.2	0.4		0.367544	0.6	0.894591
		N	4	4	4	4	4	4	4	4	4	4	4	4	4	4	4	4	4	4	4	4	4	4	4	4	4	4	4	4	4
	urinieren	Korrelationskoeffizient	-0.316228	0.316228	0.632456	0.316228	-0.333333	-0.316228	0.316228	0.333333	0.316228	-0.632456	-0.316228	0	0.948683	-0.948683	-0.316228	0.632456	-0.316228	-0.316228	-0.316228	0.632456	-0.632456	0	-0.316228	0.316228	0.632456	-0.632456	1	0.316228	0.833333
		Sig. (2-seitig)	0.683772	0.683772	0.367544	0.683772	0.666667	0.683772	0.683772	0.666667	0.683772	0.367544	0.683772	1	0.0513167	0.0513167	0.683772	0.367544	0.683772	0.683772	0.683772	0.367544	0.367544	1	0.683772	0.683772	0.367544	0.367544		0.683772	0.166667
		N	4	4	4	4	4	4	4	4	4	4	4	4	4	4	4	4	4	4	4	4	4	4	4	4	4	4	4	4	4
	Vokalisation	Korrelationskoeffizient	-1,000**	0.8	0.4	1,000**	-0.948683	-0.4	0.8	0.948683	1,000**	-0.4	0.8	0.774597	0.4	-0.2	0.2	0.4	0.8	-0.4	0.6	0.8	0	-0.258199	0.8	-0.2	0.4	0.4	0.316228	1	0.632456
		Sig. (2-seitig)		0.2	0.6		0.0513167	0.6	0.2	0.0513167		0.6	0.2	0.225403	0.6	0.8	0.8	0.6	0.2	0.6	0.4	0.2	1	0.741801	0.2	0.8	0.6	0.6	0.683772		0.367544
		N	4	4	4	4	4	4	4	4	4	4	4	4	4	4	4	4	4	4	4	4	4	4	4	4	4	4	4	4	4
	wälzen	Korrelationskoeffizient	-0.632456	0.316228	0.316228	0.632456	-0.5	-0.737865	0.316228	0.5	0.632456	-0.316228	0.105409	0.544331	0.948683	-0.632456	0.210819	0.316228	0.105409	-0.737865	-0.210819	0.948683	-0.737865	0.272166	0.105409	-0.210819	0.316228	-0.105409	0.833333	0.632456	1
		Sig. (2-seitig)	0.367544	0.683772	0.683772	0.367544	0.5	0.262135	0.683772	0.5	0.367544	0.683772	0.894591	0.455669	0.0513167	0.367544	0.789181	0.683772	0.894591	0.262135	0.789181	0.0513167	0.262135	0.727834	0.894591	0.789181	0.683772	0.894591	0.166667	0.367544
		N	4	4	4	4	4	4	4	4	4	4	4	4	4	4	4	4	4	4	4	4	4	4	4	4	4	4	4	4	4
**. Die Korrelation ist auf dem 0,01 Niveau signifikant (zweiseitig).
SAVE OUTFILE='P:\AG-Reese\Reese\Doktoranden\Wilshaus\Korr_EinzelverhaltenTag3bis20.sav'
/COMPRESSED.
DATASET ACTIVATE DataSet1.
DATASET CLOSE DataSet2.
CROSSTABS
/TABLES=Gruppen BY Tag
/FORMAT=AVALUE TABLES
/STATISTICS=CORR
/CELLS=COUNT
/COUNT ROUND CELL.
Kreuztabellen
Verarbeitete Fälle
	Fälle
	Gültig		Fehlend		Gesamt
	N	Prozent	N	Prozent	N	Prozent
Gruppen * Tag	3950	0.73694	1410	0.26306	5360	1
Gruppen * Tag Kreuztabelle
Anzahl
		Tag				Gesamt
		3	6	10	20
Gruppen	Komfortverhalten	28	13	23	9	73
	Diskomfortverhalten	33	14	7	6	60
	Ruheverhalten	86	136	114	121	457
	Nahrungsaufnahme	429	471	565	580	2045
	Spielverhalten	68	63	44	37	212
	soziale Interaktion	58	51	20	22	151
	Bewegungsverhalten	106	85	61	56	308
	sonstiges	149	138	114	156	557
	technisch verfälscht	21	29	22	15	87
Gesamt		978	1000	970	1002	3950
Symmetrische Maße
		Wert	Asymptotischer Standardfehlera	Näherungsweises tb	Näherungsweise Signifikanz
Intervall- bzgl. Intervallmaß	Pearson-R	-0.0397553	0.0158272	-2.49992	,012c
Ordinal- bzgl. Ordinalmaß	Korrelation nach Spearman	-0.0591575	0.0160341	-3.72357	,000c
Anzahl der gültigen Fälle		3950
a. Die Null-Hyphothese wird nicht angenommen.
b. Unter Annahme der Null-Hyphothese wird der asymptotische Standardfehler verwendet.
c. Basierend auf normaler Näherung
NONPAR CORR
/VARIABLES=Tag Bewegungsverhalten Komfortverhalten Diskomfortverhalten Ruheverhalten
Nahrungsaufnahme Spielverhalten sozialeInteraktion
/PRINT=BOTH TWOTAIL NOSIG
/MISSING=PAIRWISE.
Nichtparametrische Korrelationen
Korrelationen
			Tag	Bewegungsverhalten	Komfortverhalten	Diskomfortverhalten	Ruheverhalten	Nahrungsaufnahme	Spielverhalten	soziale Interaktion
Kendall-Tau-b	Tag	Korrelationskoeffizient	1	-1,000*	-0.666667	-1,000*	0.333333	1,000*	-1,000*	-0.666667
		Sig. (2-seitig)			0.174231		0.496906			0.174231
		N	4	4	4	4	4	4	4	4
	Bewegungsverhalten	Korrelationskoeffizient	-1,000**	1	0.666667	1,000*	-0.333333	-1,000*	1,000*	0.666667
		Sig. (2-seitig)			0.174231		0.496906			0.174231
		N	4	4	4	4	4	4	4	4
	Komfortverhalten	Korrelationskoeffizient	-0.666667	0.666667	1	0.666667	-0.666667	-0.666667	0.666667	0.333333
		Sig. (2-seitig)	0.174231	0.174231		0.174231	0.174231	0.174231	0.174231	0.496906
		N	4	4	4	4	4	4	4	4
	Diskomfortverhalten	Korrelationskoeffizient	-1,000**	1,000**	0.666667	1	-0.333333	-1,000*	1,000*	0.666667
		Sig. (2-seitig)			0.174231		0.496906			0.174231
		N	4	4	4	4	4	4	4	4
	Ruheverhalten	Korrelationskoeffizient	0.333333	-0.333333	-0.666667	-0.333333	1	0.333333	-0.333333	0
		Sig. (2-seitig)	0.496906	0.496906	0.174231	0.496906		0.496906	0.496906	1
		N	4	4	4	4	4	4	4	4
	Nahrungsaufnahme	Korrelationskoeffizient	1,000**	-1,000**	-0.666667	-1,000**	0.333333	1	-1,000*	-0.666667
		Sig. (2-seitig)			0.174231		0.496906			0.174231
		N	4	4	4	4	4	4	4	4
	Spielverhalten	Korrelationskoeffizient	-1,000**	1,000**	0.666667	1,000**	-0.333333	-1,000**	1	0.666667
		Sig. (2-seitig)			0.174231		0.496906			0.174231
		N	4	4	4	4	4	4	4	4
	soziale Interaktion	Korrelationskoeffizient	-0.666667	0.666667	0.333333	0.666667	0	-0.666667	0.666667	1
		Sig. (2-seitig)	0.174231	0.174231	0.496906	0.174231	1	0.174231	0.174231
		N	4	4	4	4	4	4	4	4
Spearman-Rho	Tag	Korrelationskoeffizient	1	-1,000**	-0.8	-1,000**	0.4	1,000**	-1,000**	-0.8
		Sig. (2-seitig)			0.2		0.6			0.2
		N	4	4	4	4	4	4	4	4
	Bewegungsverhalten	Korrelationskoeffizient	-1,000**	1	0.8	1,000**	-0.4	-1,000**	1,000**	0.8
		Sig. (2-seitig)			0.2		0.6			0.2
		N	4	4	4	4	4	4	4	4
	Komfortverhalten	Korrelationskoeffizient	-0.8	0.8	1	0.8	-0.8	-0.8	0.8	0.4
		Sig. (2-seitig)	0.2	0.2		0.2	0.2	0.2	0.2	0.6
		N	4	4	4	4	4	4	4	4
	Diskomfortverhalten	Korrelationskoeffizient	-1,000**	1,000**	0.8	1	-0.4	-1,000**	1,000**	0.8
		Sig. (2-seitig)			0.2		0.6			0.2
		N	4	4	4	4	4	4	4	4
	Ruheverhalten	Korrelationskoeffizient	0.4	-0.4	-0.8	-0.4	1	0.4	-0.4	-0.2
		Sig. (2-seitig)	0.6	0.6	0.2	0.6		0.6	0.6	0.8
		N	4	4	4	4	4	4	4	4
	Nahrungsaufnahme	Korrelationskoeffizient	1,000**	-1,000**	-0.8	-1,000**	0.4	1	-1,000**	-0.8
		Sig. (2-seitig)			0.2		0.6			0.2
		N	4	4	4	4	4	4	4	4
	Spielverhalten	Korrelationskoeffizient	-1,000**	1,000**	0.8	1,000**	-0.4	-1,000**	1	0.8
		Sig. (2-seitig)			0.2		0.6			0.2
		N	4	4	4	4	4	4	4	4
	soziale Interaktion	Korrelationskoeffizient	-0.8	0.8	0.4	0.8	-0.2	-0.8	0.8	1
		Sig. (2-seitig)	0.2	0.2	0.6	0.2	0.8	0.2	0.2
		N	4	4	4	4	4	4	4	4
*. Die Korrelation ist auf dem 0,05 Niveau signifikant (zweiseitig).
**. Die Korrelation ist auf dem 0,01 Niveau signifikant (zweiseitig).
DATASET ACTIVATE DataSet1.
DATASET CLOSE DataSet4.
FILTER OFF.
USE ALL.
EXECUTE.
RECODE Behavier (1=2) (2=2) (3=1) (4=3) (5=3) (6=1) (7=1) (8=3) (9=3) (10=3) (11=3) (12=1) (13=1)
(14=1) (15=3) (16=2) (17=3) (18=1) (19=1) (20=3) (21=2) (22=2) (23=1) (24=1) (25=1) (26=3) (27=3)
(28=3) (29=3) (30=2) (31=1) INTO Komfort_binär.
EXECUTE.
CROSSTABS
/TABLES=Komfort_binär BY Tag
/FORMAT=AVALUE TABLES
/STATISTICS=CORR
/CELLS=COUNT ROW
/COUNT ROUND CELL.
Kreuztabellen
Verarbeitete Fälle
	Fälle
	Gültig		Fehlend		Gesamt
	N	Prozent	N	Prozent	N	Prozent
Komfort_binär * Tag	6700	1	0	0	6700	1
Komfort_binär * Tag Kreuztabelle
			Tag					Gesamt
			1	3	6	10	20
Komfort_binär	Komfortverhalten	Anzahl	130	218	241	193	180	962
		% innerhalb von Komfort_binär	0.135135	0.226611	0.25052	0.200624	0.18711	1
	Diskomfortverhalten	Anzahl	1	48	24	11	13	97
		% innerhalb von Komfort_binär	0.0103093	0.494845	0.247423	0.113402	0.134021	1
	sonstiges	Anzahl	1209	1074	1075	1136	1147	5641
		% innerhalb von Komfort_binär	0.214324	0.190392	0.190569	0.201383	0.203333	1
Gesamt		Anzahl	1340	1340	1340	1340	1340	6700
		% innerhalb von Komfort_binär	0.2	0.2	0.2	0.2	0.2	1
Symmetrische Maße
		Wert	Asymptotischer Standardfehlera	Näherungsweises tb	Näherungsweise Signifikanz
Intervall- bzgl. Intervallmaß	Pearson-R	-0.000346109	0.0117359	-0.028326	,977c
Ordinal- bzgl. Ordinalmaß	Korrelation nach Spearman	-0.018768	0.0114238	-1.53627	,125c
Anzahl der gültigen Fälle		6700
a. Die Null-Hyphothese wird nicht angenommen.
b. Unter Annahme der Null-Hyphothese wird der asymptotische Standardfehler verwendet.
c. Basierend auf normaler Näherung
SORT CASES BY Komfort_binär.
SPLIT FILE SEPARATE BY Komfort_binär.
* Diagrammerstellung.
GGRAPH
/GRAPHDATASET NAME="graphdataset" VARIABLES=Tag COUNT()[name="COUNT"] Komfort_binär
MISSING=LISTWISE REPORTMISSING=NO
/GRAPHSPEC SOURCE=INLINE.
BEGIN GPL
SOURCE: s=userSource(id("graphdataset"))
DATA: Tag=col(source(s), name("Tag"), unit.category())
DATA: COUNT=col(source(s), name("COUNT"))
DATA: Komfort_binär=col(source(s), name("Komfort_binär"), unit.category())
COORD: rect(dim(1,2), cluster(3,0))
GUIDE: axis(dim(3), label("Tag"))
GUIDE: axis(dim(2), label("Prozent"))
GUIDE: legend(aesthetic(aesthetic.color.interior), label("Komfort_binär"))
GUIDE: text.title(label("Gruppierte Balken Prozent von Tag Schritt: Komfort_binär"))
SCALE: linear(dim(2), include(0))
SCALE: cat(aesthetic(aesthetic.color.interior), include("1", "2", "3"))
SCALE: cat(dim(1), include("1", "2", "3"))
ELEMENT: interval(position(summary.percent(Komfort_binär*COUNT*Tag,
base.aesthetic(aesthetic(aesthetic.color.interior)))), color.interior(Komfort_binär),
shape.interior(shape.square))
END GPL.
GGraph
								was habe ich in Komfortverhalten gepackt? Eher sowas wie Stressbewältigungsstrategien daraus machen ? Dann freundliche int mit pfd, ggs pflege, saugversuch, Oder dieses Diagramm mit "Davon Stressbewältigung"
USE ALL.
COMPUTE filter_$=(Tag <= 3).
VARIABLE LABELS filter_$ 'Tag <= 3 (FILTER)'.
VALUE LABELS filter_$ 0 'Not Selected' 1 'Selected'.
FORMATS filter_$ (f1.0).
FILTER BY filter_$.
EXECUTE.
NPAR TESTS
/BINOMIAL (0.50)=Tag
/MISSING ANALYSIS
/METHOD=EXACT TIMER(5).
Nichtparametrische Tests
Komfort_binär = Komfortverhalten
Test auf Binomialverteilunga
		Kategorie	N	Beobachteter Anteil	Testanteil	Exakte Signifikanz (2-seitig)	Exakte Signifikanz (2-seitig)
Tag	Gruppe 1	1	130	0.373563	0.5	2.76693e-06	2.76693e-06
	Gruppe 2	3	218	0.626437
	Gesamt		348	1
a. Komfort_binär = Komfortverhalten
Komfort_binär = Diskomfortverhalten
Test auf Binomialverteilunga
		Kategorie	N	Beobachteter Anteil	Testanteil	Exakte Signifikanz (2-seitig)	Exakte Signifikanz (2-seitig)
Tag	Gruppe 1	3	48	0.979592	0.5	2.22489e-13	1.77636e-13
	Gruppe 2	1	1	0.0204082
	Gesamt		49	1
a. Komfort_binär = Diskomfortverhalten
Komfort_binär = sonstiges
Test auf Binomialverteilunga
		Kategorie	N	Beobachteter Anteil	Testanteil	Exakte Signifikanz (2-seitig)	Exakte Signifikanz (2-seitig)
Tag	Gruppe 1	1	1209	0.529566	0.5	0.00502884	0.00502884
	Gruppe 2	3	1074	0.470434
	Gesamt		2283	1
a. Komfort_binär = sonstiges
USE ALL.
COMPUTE filter_$=(Tag >= 3).
VARIABLE LABELS filter_$ 'Tag >= 3 (FILTER)'.
VALUE LABELS filter_$ 0 'Not Selected' 1 'Selected'.
FORMATS filter_$ (f1.0).
FILTER BY filter_$.
EXECUTE.
NPAR TESTS
/CHISQUARE=Tag
/EXPECTED=EQUAL
/MISSING ANALYSIS
/METHOD=EXACT TIMER(5).
Nichtparametrische Tests
Komfort_binär = Komfortverhalten
Chi-Quadrat-Test
Häufigkeiten
Taga
	Beobachtetes N	Erwartete Anzahl	Residuum
3	218	208	10
6	241	208	33
10	193	208	-15
20	180	208	-28
Gesamt	832
a. Komfort_binär = Komfortverhalten
Statistik für Testa
	Tag
Chi-Quadrat	10,567b
df	3
Asymptotische Signifikanz	0.0143112
Exakte Signifikanz	0.0142784
Punkt-Wahrscheinlichkeit	9.24796e-05
a. Komfort_binär = Komfortverhalten
b. Bei 0 Zellen (0,0%) werden weniger als 5 Häufigkeiten erwartet. Die kleinste erwartete Zellenhäufigkeit ist 208,0.
Komfort_binär = Diskomfortverhalten
Chi-Quadrat-Test
Häufigkeiten
Taga
	Beobachtetes N	Erwartete Anzahl	Residuum
3	48	24	24
6	24	24	0
10	11	24	-13
20	13	24	-11
Gesamt	96
a. Komfort_binär = Diskomfortverhalten
Statistik für Testa
	Tag
Chi-Quadrat	36,083b
df	3
Asymptotische Signifikanz	7.19065e-08
Exakte Signifikanz	1.23063e-07
Punkt-Wahrscheinlichkeit	1.22805e-08
a. Komfort_binär = Diskomfortverhalten
b. Bei 0 Zellen (0,0%) werden weniger als 5 Häufigkeiten erwartet. Die kleinste erwartete Zellenhäufigkeit ist 24,0.
Komfort_binär = sonstiges
Chi-Quadrat-Test
Häufigkeiten
Taga
	Beobachtetes N	Erwartete Anzahl	Residuum
3	1074	1108	-34
6	1075	1108	-33
10	1136	1108	28
20	1147	1108	39
Gesamt	4432
a. Komfort_binär = sonstiges
Statistik für Testa
	Tag
Chi-Quadrat	4,106b
df	3
Asymptotische Signifikanz	0.250192
Exakte Signifikanz	0.250473
Punkt-Wahrscheinlichkeit	0.000445414
a. Komfort_binär = sonstiges
b. Bei 0 Zellen (0,0%) werden weniger als 5 Häufigkeiten erwartet. Die kleinste erwartete Zellenhäufigkeit ist 1108,0.
SORT CASES BY Gruppen.
SPLIT FILE SEPARATE BY Gruppen.
NPAR TESTS
/CHISQUARE=Tag
/EXPECTED=EQUAL
/MISSING ANALYSIS
/METHOD=EXACT TIMER(5).
Nichtparametrische Tests
Gruppen = .
Chi-Quadrat-Test
Häufigkeiten
Taga
	Beobachtetes N	Erwartete Anzahl	Residuum
3	362	352.5	9.5
6	340	352.5	-12.5
10	370	352.5	17.5
20	338	352.5	-14.5
Gesamt	1410
a. Gruppen = .
Statistik für Testa
	Tag
Chi-Quadrat	2,165b
df	3
Asymptotische Signifikanz	0.538967
Exakte Signifikanz	0.538624
Punkt-Wahrscheinlichkeit	0.000624267
a. Gruppen = .
b. Bei 0 Zellen (0,0%) werden weniger als 5 Häufigkeiten erwartet. Die kleinste erwartete Zellenhäufigkeit ist 352,5.
Gruppen = Komfortverhalten
Chi-Quadrat-Test
Häufigkeiten
Taga
	Beobachtetes N	Erwartete Anzahl	Residuum
3	28	18.25	9.75
6	13	18.25	-5.25
10	23	18.25	4.75
20	9	18.25	-9.25
Gesamt	73
a. Gruppen = Komfortverhalten
Statistik für Testa
	Tag
Chi-Quadrat	12,644b
df	3
Asymptotische Signifikanz	0.0054737
Exakte Signifikanz	0.00535583
Punkt-Wahrscheinlichkeit	0.000422895
a. Gruppen = Komfortverhalten
b. Bei 0 Zellen (0,0%) werden weniger als 5 Häufigkeiten erwartet. Die kleinste erwartete Zellenhäufigkeit ist 18,3.
Gruppen = Diskomfortverhalten
Chi-Quadrat-Test
Häufigkeiten
Taga
	Beobachtetes N	Erwartete Anzahl	Residuum
3	33	15	18
6	14	15	-1
10	7	15	-8
20	6	15	-9
Gesamt	60
a. Gruppen = Diskomfortverhalten
Statistik für Testa
	Tag
Chi-Quadrat	31,333b
df	3
Asymptotische Signifikanz	7.23181e-07
Exakte Signifikanz	1.15855e-06
Punkt-Wahrscheinlichkeit	1.12914e-07
a. Gruppen = Diskomfortverhalten
b. Bei 0 Zellen (0,0%) werden weniger als 5 Häufigkeiten erwartet. Die kleinste erwartete Zellenhäufigkeit ist 15,0.
Gruppen = Ruheverhalten
Chi-Quadrat-Test
Häufigkeiten
Taga
	Beobachtetes N	Erwartete Anzahl	Residuum
3	86	114.25	-28.25
6	136	114.25	21.75
10	114	114.25	-0.25
20	121	114.25	6.75
Gesamt	457
a. Gruppen = Ruheverhalten
Statistik für Testa
	Tag
Chi-Quadrat	11,525b
df	3
Asymptotische Signifikanz	0.00920006
Exakte Signifikanz	0.00916853
Punkt-Wahrscheinlichkeit	5.67237e-05
a. Gruppen = Ruheverhalten
b. Bei 0 Zellen (0,0%) werden weniger als 5 Häufigkeiten erwartet. Die kleinste erwartete Zellenhäufigkeit ist 114,3.
Gruppen = Nahrungsaufnahme
Chi-Quadrat-Test
Häufigkeiten
Taga
	Beobachtetes N	Erwartete Anzahl	Residuum
3	429	511.25	-82.25
6	471	511.25	-40.25
10	565	511.25	53.75
20	580	511.25	68.75
Gesamt	2045
a. Gruppen = Nahrungsaufnahme
Statistik für Testa
	Tag
Chi-Quadrat	31,297b
df	3
Asymptotische Signifikanz	7.35926e-07
Exakte Signifikanz	7.52902e-07
Punkt-Wahrscheinlichkeit	6.47831e-10
a. Gruppen = Nahrungsaufnahme
b. Bei 0 Zellen (0,0%) werden weniger als 5 Häufigkeiten erwartet. Die kleinste erwartete Zellenhäufigkeit ist 511,3.
Gruppen = Spielverhalten
Chi-Quadrat-Test
Häufigkeiten
Taga
	Beobachtetes N	Erwartete Anzahl	Residuum
3	68	53	15
6	63	53	10
10	44	53	-9
20	37	53	-16
Gesamt	212
a. Gruppen = Spielverhalten
Statistik für Testa
	Tag
Chi-Quadrat	12,491b
df	3
Asymptotische Signifikanz	0.00587841
Exakte Signifikanz	0.00587678
Punkt-Wahrscheinlichkeit	0.000166762
a. Gruppen = Spielverhalten
b. Bei 0 Zellen (0,0%) werden weniger als 5 Häufigkeiten erwartet. Die kleinste erwartete Zellenhäufigkeit ist 53,0.
Gruppen = soziale Interaktion
Chi-Quadrat-Test
Häufigkeiten
Taga
	Beobachtetes N	Erwartete Anzahl	Residuum
3	58	37.75	20.25
6	51	37.75	13.25
10	20	37.75	-17.75
20	22	37.75	-15.75
Gesamt	151
a. Gruppen = soziale Interaktion
Statistik für Testa
	Tag
Chi-Quadrat	30,430b
df	3
Asymptotische Signifikanz	1.12029e-06
Exakte Signifikanz	1.40525e-06
Punkt-Wahrscheinlichkeit	4.77345e-08
a. Gruppen = soziale Interaktion
b. Bei 0 Zellen (0,0%) werden weniger als 5 Häufigkeiten erwartet. Die kleinste erwartete Zellenhäufigkeit ist 37,8.
Gruppen = Bewegungsverhalten
Chi-Quadrat-Test
Häufigkeiten
Taga
	Beobachtetes N	Erwartete Anzahl	Residuum
3	106	77	29
6	85	77	8
10	61	77	-16
20	56	77	-21
Gesamt	308
a. Gruppen = Bewegungsverhalten
Statistik für Testa
	Tag
Chi-Quadrat	20,805b
df	3
Asymptotische Signifikanz	0.000115552
Exakte Signifikanz	0.00011753
Punkt-Wahrscheinlichkeit	2.75763e-06
a. Gruppen = Bewegungsverhalten
b. Bei 0 Zellen (0,0%) werden weniger als 5 Häufigkeiten erwartet. Die kleinste erwartete Zellenhäufigkeit ist 77,0.
Gruppen = sonstiges
Chi-Quadrat-Test
Häufigkeiten
Taga
	Beobachtetes N	Erwartete Anzahl	Residuum
3	149	139.25	9.75
6	138	139.25	-1.25
10	114	139.25	-25.25
20	156	139.25	16.75
Gesamt	557
a. Gruppen = sonstiges
Statistik für Testa
	Tag
Chi-Quadrat	7,287b
df	3
Asymptotische Signifikanz	0.0632843
Exakte Signifikanz	0.0636075
Punkt-Wahrscheinlichkeit	0.000719913
a. Gruppen = sonstiges
b. Bei 0 Zellen (0,0%) werden weniger als 5 Häufigkeiten erwartet. Die kleinste erwartete Zellenhäufigkeit ist 139,3.
Gruppen = technisch verfälscht
Chi-Quadrat-Test
Häufigkeiten
Taga
	Beobachtetes N	Erwartete Anzahl	Residuum
3	21	21.75	-0.75
6	29	21.75	7.25
10	22	21.75	0.25
20	15	21.75	-6.75
Gesamt	87
a. Gruppen = technisch verfälscht
Statistik für Testa
	Tag
Chi-Quadrat	4,540b
df	3
Asymptotische Signifikanz	0.20873
Exakte Signifikanz	0.213429
Punkt-Wahrscheinlichkeit	0.012617
a. Gruppen = technisch verfälscht
b. Bei 0 Zellen (0,0%) werden weniger als 5 Häufigkeiten erwartet. Die kleinste erwartete Zellenhäufigkeit ist 21,8.
