# Supplementary material for: Behavioral and hormonal assessment of stress in foals (Equus caballus) throughout the weaning process
Source: PLoS One. 2023 Jan 6;18(1):e0280078. doi: 10.1371/journal.pone.0280078 (PMC9821722; doi:10.1371/journal.pone.0280078)
Supplement: S2 File — (XLSX) [file pone.0280078.s002.xlsx]

## Sheet: Ergebnisse Wien
			FOHLEN
		Probe auf Platte			11,17-Dioxoandrostane (72a)
					50pg/well	ng/g
		1	Vorbereitung 1	2019-06-28	45.28	4.9808
		2	Vorbereitung 2	2019-06-28	32.67	3.5937
		3	Vorbereitung 3	2019-06-28	41.06	4.5166
		4	Vorbereitung 4	2019-06-28	39.95	4.3945
		5	Vorbereitung 5	2019-06-28	54	5.94
		6	Vorbereitung 6	2019-06-28	39.11	4.3021
		7	Vorbereitung 7	2019-06-28	31.3	3.443
		8	Vorbereitung 8	2019-06-28	47.34	5.2074
		9	Vorbereitung 9	2019-06-28	87.11	9.5821
		10	Vorbereitung 10	2019-06-28	68.82	7.5702
		11	Vorbereitung 1	2019-07-18	39.99	4.3989
		12	Vorbereitung 2	2019-07-18	22.64	2.4904
		13	Vorbereitung 3	2019-07-18	35.86	3.9446
		14	Vorbereitung 4	2019-07-18	40.12	4.4132
		15	Vorbereitung 5	2019-07-18	37.48	4.1228
		16	Vorbereitung 6	2019-07-18	28.05	3.0855
		17	Vorbereitung 7	2019-07-18	28.65	3.1515
		18	Vorbereitung 8	2019-07-18	26.1	2.871
		19	Vorbereitung 9	2019-07-18	32.72	3.5992
		20	Vorbereitung 10	2019-07-18	32.71	3.5981
		21	Vorbereitung 1	2019-08-22	32.73	3.6003
		22	Vorbereitung 2	2019-08-22	48.76	5.3636
		23	Vorbereitung 3	2019-08-22	44.67	4.9137
		24	Vorbereitung 4	2019-08-22	31.56	3.4716
		25	Vorbereitung 5	2019-08-22	37.95	4.1745
		26	Vorbereitung 6	2019-08-22	23.83	2.6213
		27	Vorbereitung 7	2019-08-22	24.64	2.7104
		28	Vorbereitung 8	2019-08-22	34.05	3.7455
		29	Vorbereitung 9	2019-08-22	35.24	3.8764
		30	Vorbereitung 10	2019-08-22	38.99	4.2889
		1	M1F1	2019-09-01	26.79	2.9469
		2	M1F2	2019-09-01	30.61	3.3671
		3	M1F3	2019-09-01	31.57	3.4727
		4	M1F4	2019-09-01	41.26	4.5386
		5	M2F1	2019-09-03	42.47	4.6717
		6	M2F2	2019-09-03	49.3	5.423
		7	M2F3	2019-09-03	59.15	6.5065
		8	M2F4	2019-09-03	56.95	6.2645
		9	M3F1	2019-09-06	66.56	7.3216
		10	M3F2	2019-09-06	50.5	5.555
		11	M3F3	2019-09-06	45.87	5.0457
		12	M3F4	2019-09-06	33.4	3.674
		13	M4F1	2019-09-10	40.97	4.5067
		14	M4F2	2019-09-10	50.86	5.5946
		15	M4F3	2019-09-10	15.65	1.7215
		16	M4F4	2019-09-10	43.16	4.7476
		17	M5F1	2019-09-20	30.6	3.366
		18	M5F2	2019-09-20	26.43	2.9073
		19	M5F3	2019-09-20	40.15	4.4165
		20	M5F4	2019-09-20	40.36	4.4396
		21	M1F5	2019-10-13	14.75	1.6225
		22	M1F6	2019-10-13	16.16	1.7776
		23	M1F7	2019-10-13	7.81	0.8591
		24	M2F5	2019-10-15	28.36	3.1196
		25	M2F6	2019-10-15	27.45	3.0195
		26	M2F7	2019-10-15	74.82	8.2302
		27	M3F5	2019-10-18	39.66	4.3626
		28	M3F6	2019-10-18	19.23	2.1153
		29	M3F7	2019-10-18	74.07	8.1477
		30	M4F5	2019-10-22	47.25	5.1975
		31	M4F6	2019-10-22	27.51	3.0261
		32	M4F7	2019-10-22	28.11	3.0921
		33	M5F5	2019-11-03	29.64	3.2604
		34	M5F6	2019-11-03	25.23	2.7753
		35	M5F7	2019-11-03	9.89	1.0879
		1	M1F8	2019-11-24	14.24	1.5664
		2	M1F9	2019-11-24	36.02	3.9622
		3	M1F10	2019-11-24	37.04	4.0744
		4	M2F8	2019-11-26	55.58	6.1138
		5	M2F9	2019-11-26	65.3	7.183
		6	M2F10	2019-11-26	46.21	5.0831
		7	M3F8	2019-11-29	46.38	5.1018
		8	M3F9	2019-11-29	54.83	6.0313
		9	M3F10	2019-11-29	81.16	8.9276
		10	M4F8	2019-12-03	74.63	8.2093
		11	M4F9	2019-12-03	67.64	7.4404
		12	M4F10	2019-12-03	69.51	7.6461
		13	M5F8	2019-12-13	53.25	5.8575
		14	M5F9	2019-12-13	47.94	5.2734
		15	M5F10	2019-12-13	76.27	8.3897

## Sheet: Überarbeitet
			FOHLEN
		Probe auf Platte			11,17-Dioxoandrostane (72a)
					50pg/well	ng/g	Tag/Messung	Fohlen
		1	Vorbereitung 1	2019-06-28	45.28	4.9808	-3	11
		2	Vorbereitung 2	2019-06-28	32.67	3.5937	-3	12
		3	Vorbereitung 3	2019-06-28	41.06	4.5166	-3	13
		4	Vorbereitung 4	2019-06-28	39.95	4.3945	-3	14
		5	Vorbereitung 5	2019-06-28	54	5.94	-3	15
		6	Vorbereitung 6	2019-06-28	39.11	4.3021	-3	16
		7	Vorbereitung 7	2019-06-28	31.3	3.443	-3	17
		8	Vorbereitung 8	2019-06-28	47.34	5.2074	-3	18
		9	Vorbereitung 9	2019-06-28	87.11	9.5821	-3	19
		10	Vorbereitung 10	2019-06-28	68.82	7.5702	-3	20
		11	Vorbereitung 1	2019-07-18	39.99	4.3989	-2	21
		12	Vorbereitung 2	2019-07-18	22.64	2.4904	-2	22
		13	Vorbereitung 3	2019-07-18	35.86	3.9446	-2	23
		14	Vorbereitung 4	2019-07-18	40.12	4.4132	-2	24
		15	Vorbereitung 5	2019-07-18	37.48	4.1228	-2	25
		16	Vorbereitung 6	2019-07-18	28.05	3.0855	-2	26
		17	Vorbereitung 7	2019-07-18	28.65	3.1515	-2	27
		18	Vorbereitung 8	2019-07-18	26.1	2.871	-2	28
		19	Vorbereitung 9	2019-07-18	32.72	3.5992	-2	29
		20	Vorbereitung 10	2019-07-18	32.71	3.5981	-2	30
		21	Vorbereitung 1	2019-08-22	32.73	3.6003	-1	31
		22	Vorbereitung 2	2019-08-22	48.76	5.3636	-1	32
		23	Vorbereitung 3	2019-08-22	44.67	4.9137	-1	33
		24	Vorbereitung 4	2019-08-22	31.56	3.4716	-1	34
		25	Vorbereitung 5	2019-08-22	37.95	4.1745	-1	35
		26	Vorbereitung 6	2019-08-22	23.83	2.6213	-1	36
		27	Vorbereitung 7	2019-08-22	24.64	2.7104	-1	37
		28	Vorbereitung 8	2019-08-22	34.05	3.7455	-1	38
		29	Vorbereitung 9	2019-08-22	35.24	3.8764	-1	39
		30	Vorbereitung 10	2019-08-22	38.99	4.2889	-1	40
		1	M1F1	2019-09-01	26.79	2.9469	0	1
		2	M1F2	2019-09-01	30.61	3.3671	0	2
		3	M1F3	2019-09-01	31.57	3.4727	0	3
		4	M1F4	2019-09-01	41.26	4.5386	0	4
		5	M2F1	2019-09-03	42.47	4.6717	2	1
		6	M2F2	2019-09-03	49.3	5.423	2	2
		7	M2F3	2019-09-03	59.15	6.5065	2	3
		8	M2F4	2019-09-03	56.95	6.2645	2	4
		9	M3F1	2019-09-06	66.56	7.3216	5	1
		10	M3F2	2019-09-06	50.5	5.555	5	2
		11	M3F3	2019-09-06	45.87	5.0457	5	3
		12	M3F4	2019-09-06	33.4	3.674	5	4
		13	M4F1	2019-09-10	40.97	4.5067	9	1
		14	M4F2	2019-09-10	50.86	5.5946	9	2
		15	M4F3	2019-09-10	15.65	1.7215	9	3
		16	M4F4	2019-09-10	43.16	4.7476	9	4
		17	M5F1	2019-09-20	30.6	3.366	19	1
		18	M5F2	2019-09-20	26.43	2.9073	19	2
		19	M5F3	2019-09-20	40.15	4.4165	19	3
		20	M5F4	2019-09-20	40.36	4.4396	19	4
		21	M1F5	2019-10-13	14.75	1.6225	0	5
		22	M1F6	2019-10-13	16.16	1.7776	0	6
		23	M1F7	2019-10-13	7.81	0.8591	0	7
		24	M2F5	2019-10-15	28.36	3.1196	2	5
		25	M2F6	2019-10-15	27.45	3.0195	2	6
		26	M2F7	2019-10-15	74.82	8.2302	2	7
		27	M3F5	2019-10-18	39.66	4.3626	5	5
		28	M3F6	2019-10-18	19.23	2.1153	5	6
		29	M3F7	2019-10-18	74.07	8.1477	5	7
		30	M4F5	2019-10-22	47.25	5.1975	9	5
		31	M4F6	2019-10-22	27.51	3.0261	9	6
		32	M4F7	2019-10-22	28.11	3.0921	9	7
		33	M5F5	2019-11-03	29.64	3.2604	21	5
		34	M5F6	2019-11-03	25.23	2.7753	21	6
		35	M5F7	2019-11-03	9.89	1.0879	21	7
		1	M1F8	2019-11-24	14.24	1.5664	0	8
		2	M1F9	2019-11-24	36.02	3.9622	0	9
		3	M1F10	2019-11-24	37.04	4.0744	0	10
		4	M2F8	2019-11-26	55.58	6.1138	2	8
		5	M2F9	2019-11-26	65.3	7.183	2	9
		6	M2F10	2019-11-26	46.21	5.0831	2	10
		7	M3F8	2019-11-29	46.38	5.1018	5	8
		8	M3F9	2019-11-29	54.83	6.0313	5	9
		9	M3F10	2019-11-29	81.16	8.9276	5	10
		10	M4F8	2019-12-03	74.63	8.2093	9	8
		11	M4F9	2019-12-03	67.64	7.4404	9	9
		12	M4F10	2019-12-03	69.51	7.6461	9	10
		13	M5F8	2019-12-13	53.25	5.8575	19	8
		14	M5F9	2019-12-13	47.94	5.2734	19	9
		15	M5F10	2019-12-13	76.27	8.3897	19	10

## Sheet: Tabelle3
	11,17-Dioxoandrostane (72a)
	50pg/well	ng/g	Tag/Messung	Fohlen
	26.79	2.9469	0	1							2.9469	0.8591
	30.61	3.3671	0	2							3.3671	1.5664
	31.57	3.4727	0	3							3.4727	1.6225
	41.26	4.5386	0	4							4.5386	1.7776
	14.75	1.6225	0	5							1.6225	2.9469
	16.16	1.7776	0	6							1.7776	3.3671
	7.81	0.8591	0	7							0.8591	3.4727
	14.24	1.5664	0	8							1.5664	3.9622
	36.02	3.9622	0	9							3.9622	4.0744
	37.04	4.0744	0	10		2.81875	3.157	1.66128	3.83983		4.0744	4.5386
	42.47	4.6717	2	1							4.6717	3.0195
	49.3	5.423	2	2							5.423	3.1196
	59.15	6.5065	2	3							6.5065	4.6717
	56.95	6.2645	2	4							6.2645	5.0831
	28.36	3.1196	2	5							3.1196	5.423
	27.45	3.0195	2	6							3.0195	6.1138
	74.82	8.2302	2	7							8.2302	6.2645
	55.58	6.1138	2	8							6.1138	6.5065
	65.3	7.183	2	9							7.183	7.183
	46.21	5.0831	2	10		5.56149	5.7684	4.77455	6.446		5.0831	8.2302
	66.56	7.3216	5	1							7.3216	2.1153
	50.5	5.555	5	2							5.555	3.674
	45.87	5.0457	5	3							5.0457	4.3626
	33.4	3.674	5	4							3.674	5.0457
	39.66	4.3626	5	5							4.3626	5.1018
	19.23	2.1153	5	6							2.1153	5.555
	74.07	8.1477	5	7							8.1477	6.0313
	46.38	5.1018	5	8							5.1018	7.3216
	54.83	6.0313	5	9							6.0313	8.1477
	81.16	8.9276	5	10		5.62826	5.3284	4.53337	6.99902		8.9276	8.9276
	40.97	4.5067	9	1							4.5067	1.7215
	50.86	5.5946	9	2							5.5946	3.0261
	15.65	1.7215	9	3							1.7215	3.0921
	43.16	4.7476	9	4							4.7476	4.5067
	47.25	5.1975	9	5							5.1975	4.7476
	27.51	3.0261	9	6							3.0261	5.1975
	28.11	3.0921	9	7							3.0921	5.5946
	74.63	8.2093	9	8							8.2093	7.4404
	67.64	7.4404	9	9							7.4404	7.6461
	69.51	7.6461	9	10		5.11819	4.97255	3.0789	7.48154		7.6461	8.2093
	30.6	3.366	19	1
	26.43	2.9073	19	2
	40.15	4.4165	19	3
	40.36	4.4396	19	4							3.366	2.9073
	29.64	3.2604	21	5							2.9073	3.366
	25.23	2.7753	21	6			1.9316	3.01785			4.4165	4.4165
	9.89	1.0879	21	7		2.37453	2.7753	1.76286	3.06636		4.4396	4.4396
	53.25	5.8575	19	8							5.8575	5.2734
	47.94	5.2734	19	9			3.89125	5.56545			5.2734	5.8575
	76.27	8.3897	19	10		4.95	4.4396	4.42805			8.3897	8.3897		4/5-7/9		8/9-4/5
	45.28	4.9808	-3	11										36/45-35/45		40/45-36/45
	32.67	3.5937	-3	12										0.0222222		0.0888889
	41.06	4.5166	-3	13
	39.95	4.3945	-3	14										5.39022
	54	5.94	-3	15
	39.11	4.3021	-3	16
	31.3	3.443	-3	17
	47.34	5.2074	-3	18
	87.11	9.5821	-3	19
	68.82	7.5702	-3	20			4.7487
	39.99	4.3989	-2	21
	22.64	2.4904	-2	22
	35.86	3.9446	-2	23
	40.12	4.4132	-2	24
	37.48	4.1228	-2	25
	28.05	3.0855	-2	26
	28.65	3.1515	-2	27
	26.1	2.871	-2	28
	32.72	3.5992	-2	29
	32.71	3.5981	-2	30
	32.73	3.6003	-1	31
	48.76	5.3636	-1	32
	44.67	4.9137	-1	33
	31.56	3.4716	-1	34
	37.95	4.1745	-1	35
	23.83	2.6213	-1	36
	24.64	2.7104	-1	37
	34.05	3.7455	-1	38
	35.24	3.8764	-1	39
	38.99	4.2889	-1	40
